# Supplementary material for: Human genetic variation in GLS2 is associated with development of complicated Staphylococcus aureus bacteremia
Source: PLoS Genet. 2018 Oct 5;14(10):e1007667. doi: 10.1371/journal.pgen.1007667 (PMC6192642; doi:10.1371/journal.pgen.1007667)
Supplement: S1 Table — Results are presented in rank-order from most significant to least significant. (CSV) [file pgen.1007667.s022.csv]

Gene	Number of SNV	SKAT-O p-value	Rank
CHRNA2	17	4.62E-05	1
PLEC	191	4.86E-05	2
GNPDA1	16	6.51E-05	3
FAM153B	8	7.37E-05	4
CDK3	9	9.12E-05	5
SLC25A12	24	0.000260519	6
CD177	16	0.000391772	7
HIVEP1	51	0.000417159	8
ADM2	31	0.00042808	9
C5AR1	12	0.000431331	10
TAPT1-AS1	4	0.000447317	11
PITPNM3	52	0.000485939	12
RPS10	6	0.000567446	13
IGSF3	29	0.000631314	14
TRAT1	12	0.000666009	15
FAM111B	2	0.000676403	16
PGPEP1L	9	0.00072222	17
TNKS1BP1	40	0.0007432	18
RBM38	24	0.000761751	19
ZNF766	18	0.00076418	20
NAP1L4	25	0.000828734	21
TGFB1	9	0.000841706	22
AXDND1	61	0.000926648	23
UGCG	26	0.000934212	24
CSDE1	19	0.000980507	25
CCDC25	26	0.001023762	26
ATP4B	19	0.001031936	27
EPN3	32	0.001049789	28
TUBD1	8	0.001085249	29
FGF8	3	0.001107703	30
PSMG3	7	0.00117709	31
SPRR2F	7	0.001180861	32
PRM2	6	0.001243597	33
PTPRF	73	0.001258384	34
CHRNB4	10	0.001275322	35
CNTN2	60	0.001281415	36
SH3TC2	32	0.001335042	37
PHLPP1	26	0.001360299	38
OR1F1	6	0.001440754	39
SEL1L2	23	0.001488405	40
PGR	57	0.001506651	41
CES3	18	0.00154687	42
CLDN14	9	0.001612077	43
FNDC7	21	0.001659361	44
CENPM	22	0.001681619	45
DPYD	46	0.001719395	46
OSR1	4	0.001721838	47
LOC101054525	4	0.001729908	48
C7orf69	28	0.001772103	49
COMMD2	20	0.001842833	50
TET1	40	0.001843878	51
SPSB4	9	0.001875724	52
C15orf60	9	0.001881777	53
SYNGR3	5	0.001994723	54
BROX	17	0.002008108	55
TMEM81	10	0.002095505	56
RIPPLY2	4	0.002095687	57
KLHDC4	55	0.00227055	58
C11orf44	25	0.002279215	59
PPP3CC	17	0.002291209	60
MYRFL	33	0.002296142	61
C22orf42	24	0.002332733	62
TMEM63C	51	0.002356911	63
TCF7	41	0.002367219	64
GP5	24	0.002370261	65
ZC3H10	3	0.002420211	66
SMCHD1	37	0.002530483	67
RPS10-NUDT3	12	0.002533654	68
WDR92	8	0.002551586	69
SPRY4	28	0.002568121	70
LOC100126784	5	0.002570668	71
TCF7L2	46	0.002585865	72
WDR3	29	0.002588816	73
GABRA1	21	0.002661413	74
SCAMP2	11	0.002664999	75
DEFB1	9	0.002670043	76
HCCAT5	6	0.002777629	77
ZNF224	18	0.002897242	78
GTF2H4	27	0.002955618	79
SLC2A6	16	0.002971144	80
ICK	20	0.003024051	81
SBF1	52	0.003039258	82
FAM92A1	16	0.003106196	83
JPH2	25	0.003167417	84
SIRT4	7	0.003278849	85
ZNF639	9	0.003310361	86
ZNF479	6	0.003317942	87
ZNF317	19	0.003453569	88
ZNRD1-AS1	28	0.003493906	89
OSBPL1A	36	0.003503214	90
CHST14	8	0.003504376	91
TRAF3IP3	27	0.003514879	92
DYNC2LI1	54	0.00356242	93
OSER1	8	0.003624813	94
TTC40	140	0.0036298	95
MYLK4	25	0.003679832	96
WDR93	33	0.003701544	97
OR5AU1	11	0.003749853	98
UAP1	11	0.003761896	99
CTPS1	17	0.003803989	100
GOLGA4	51	0.003837567	101
GEM	15	0.003920656	102
EFCAB4B	56	0.003936846	103
DHX9	23	0.003955052	104
RAD51	11	0.004075003	105
ZNF195	46	0.004096344	106
ST8SIA3	8	0.004174628	107
APOPT1	8	0.004238064	108
MAPT	62	0.004373804	109
ALG3	12	0.004428573	110
CLCA1	27	0.00450124	111
LOC100129175	12	0.004504049	112
DNAJB8	10	0.004506045	113
TRMT12	11	0.004536256	114
POP4	14	0.004549365	115
CNTNAP3B	3	0.00457911	116
EIF3I	8	0.004592362	117
TTN-AS1	252	0.004660459	118
DUSP19	26	0.004692746	119
SLC25A16	11	0.004793565	120
SLC37A3	34	0.004831182	121
SNAP91	28	0.00488688	122
GOLGA7B	13	0.004985861	123
AGAP2	23	0.005112223	124
TTLL9	28	0.005197644	125
SLC16A8	7	0.0052276	126
ITFG3	31	0.005274306	127
MYO1F	54	0.005301047	128
GLS2	19	0.005378099	129
AZIN1	25	0.005428495	130
LINC00934	1	0.005470222	131
MTMR2	37	0.005493347	132
SULF2	43	0.005497702	133
SKP1	9	0.005563181	134
SSTR3	27	0.00558849	135
CALML4	22	0.005596902	136
HMGCLL1	37	0.005622326	137
DDX52	20	0.005726254	138
CCDC108	46	0.005745475	139
POLR3A	38	0.005767517	140
AKR1C1	15	0.005813656	141
C17orf67	10	0.00588571	142
DARC	23	0.005892385	143
JAG2	38	0.005908651	144
SETDB2	20	0.006003613	145
TBCD	97	0.006011753	146
DDI2	26	0.006021036	147
RPAP2	13	0.006031296	148
PSMA2	7	0.006047933	149
SRSF4	7	0.006069695	150
PROSC	13	0.006097942	151
SERINC3	14	0.006129744	152
PPARD	25	0.006166958	153
CEMP1	8	0.006209336	154
DGKI	43	0.006215818	155
SUMO1	3	0.006232329	156
CALML3	7	0.006264262	157
DNAJC5	36	0.006276451	158
TMEM104	27	0.006284555	159
HOXD9	8	0.006331455	160
HTR6	15	0.006401351	161
UBN1	44	0.006435025	162
HSPB2-C11orf52	18	0.006445319	163
TEN1-CDK3	15	0.006452214	164
STIL	23	0.006461036	165
ARID2	27	0.006469113	166
TSPAN2	23	0.006477033	167
NRN1L	4	0.00651336	168
MRGPRF	12	0.006561572	169
C2orf91	29	0.00656771	170
LMO4	19	0.006643214	171
BLOC1S2	9	0.006691369	172
EPPK1	58	0.00669439	173
FLJ39080	10	0.006756119	174
FOCAD	59	0.006758528	175
MPST	8	0.006765752	176
COX15	27	0.006902493	177
LCMT2	10	0.00693441	178
C20orf96	30	0.006936336	179
CLEC4F	17	0.006961677	180
KRT16	5	0.006977516	181
FAM114A2	32	0.007106637	182
OR4D2	4	0.007127781	183
FECH	25	0.007128193	184
JAKMIP1	43	0.007158332	185
C15orf61	10	0.0072219	186
GRHL2	38	0.00726399	187
HOMEZ	19	0.007300671	188
RAB12	3	0.007301984	189
PEAK1	38	0.007359849	190
ILF3	25	0.007369964	191
APOBEC2	8	0.007375486	192
KLKB1	21	0.007393011	193
MFN1	15	0.007487129	194
UPB1	31	0.007521968	195
MS4A13	13	0.007527611	196
FHL3	8	0.007531943	197
EGFR	73	0.00758175	198
PLEKHF2	6	0.007592746	199
SH3GL1	15	0.007602851	200
NCKAP1	29	0.007605827	201
PEG10	21	0.00769392	202
LINC00305	6	0.007753966	203
FAM120A	21	0.007759828	204
RBBP5	28	0.007765061	205
CLK3	11	0.007784041	206
IGF1	23	0.007821406	207
ROPN1L	3	0.007893866	208
PITPNC1	13	0.007895835	209
SSBP3	29	0.007913435	210
ZNF367	9	0.007931848	211
C11orf1	12	0.007933965	212
GSTCD	31	0.007943726	213
STMN3	9	0.008049184	214
WBSCR27	10	0.008109935	215
SPAG17	60	0.008136217	216
C7orf57	25	0.008179764	217
KAT7	13	0.008209877	218
BLCAP	13	0.008240803	219
OR56A1	5	0.008292246	220
C11orf74	4	0.008294118	221
ADH1A	8	0.00830383	222
C10orf76	36	0.008369902	223
SLC6A13	31	0.008444513	224
PYROXD2	51	0.008591493	225
PNPLA6	54	0.008593136	226
GLCCI1	19	0.008601009	227
ABCB11	37	0.008648443	228
FAM117A	12	0.008653769	229
PRPF19	14	0.00870421	230
JAZF1	21	0.008709791	231
MRPS30	9	0.00876529	232
KLHL1	31	0.008786103	233
GSTA4	20	0.008918826	234
MARK2	20	0.008950762	235
PPAPDC1B	9	0.008986667	236
SYT7	36	0.009004185	237
CDC34	9	0.009021689	238
ADAR	20	0.009037473	239
RPL14	9	0.009046987	240
CCSAP	20	0.009068915	241
GNB4	17	0.009080322	242
CRAMP1L	59	0.009089397	243
ATP10D	56	0.009154234	244
F2RL3	7	0.009183291	245
F13B	15	0.009228425	246
FAT3	106	0.009232503	247
TNFRSF21	11	0.00924669	248
TGFBR2	22	0.009249862	249
HOXB8	3	0.009258308	250
DDHD1	29	0.009336464	251
SERPINA5	35	0.0094154	252
TEX36	13	0.009465808	253
BAG3	22	0.009475547	254
RTN4R	8	0.009581686	255
DNAL4	6	0.009636856	256
OR8G1	5	0.009683055	257
TMEM110	24	0.009782809	258
NF2	25	0.009787522	259
PPP1R11	18	0.009797079	260
CRISP2	9	0.00980903	261
PLCE1-AS1	5	0.009906427	262
SMARCA5	53	0.009915915	263
ADA	9	0.009994735	264
DIXDC1	21	0.010039204	265
CS	17	0.010077581	266
IQCC	13	0.010113107	267
C5	32	0.010127035	268
ZBTB44	29	0.010134419	269
IL5RA	38	0.01013887	270
TMEM151A	13	0.010195089	271
IL2RA	35	0.010300897	272
TCL1A	9	0.010334834	273
CYP2G1P	24	0.010360862	274
IMP3	8	0.010394077	275
TTN	549	0.010426599	276
NRDE2	39	0.010483548	277
SLC9A2	19	0.010561987	278
KLHL41	8	0.010586435	279
LOC101929597	1	0.010612843	280
IRX6	15	0.010682808	281
ROCK2	38	0.010770131	282
SZRD1	23	0.010831023	283
C12orf60	21	0.010836181	284
FBXO47	7	0.010838154	285
ZNF229	17	0.010954432	286
NBN	39	0.010958897	287
ABCC6P2	1	0.011021032	288
SAMD15	11	0.011041472	289
TXNDC16	26	0.011076325	290
PPP1R7	14	0.011079534	291
PIGK	25	0.011112798	292
CYB5R4	17	0.011114611	293
ANP32B	16	0.011204015	294
SLFNL1	34	0.01135958	295
ANKRD55	27	0.011365771	296
MYLK2	25	0.011371276	297
DUSP7	14	0.011380989	298
KIAA1551	26	0.011429512	299
MCHR1	19	0.011460252	300
PSEN1	38	0.011521952	301
PWP2	36	0.011524511	302
FBXO2	8	0.011525068	303
FUT1	6	0.011625637	304
RSG1	17	0.011641021	305
ZFC3H1	38	0.011795393	306
PARD6B	28	0.011797382	307
SLC5A10	56	0.01183312	308
CSRP2	8	0.011847659	309
NUDT15	8	0.011853835	310
SLC3A2	7	0.011877184	311
HNRNPK	15	0.011909639	312
ABCC6P1	3	0.011937092	313
CDKL2	10	0.012046223	314
ZNF750	9	0.012136147	315
FOLR4	7	0.012136699	316
ALG9	17	0.012182179	317
GNGT2	11	0.012209301	318
CCDC88B	40	0.012233436	319
RAP1GAP2	44	0.012300138	320
MFSD11	13	0.012316855	321
LOC101929012	2	0.012334867	322
GALNT9	40	0.012465489	323
GDAP2	20	0.012577523	324
MIR182	2	0.012593036	325
OSGEP	18	0.01263947	326
TADA3	12	0.012697051	327
KRTAP10-11	8	0.012728314	328
TRIP13	32	0.012807842	329
TOMM20	7	0.012810654	330
GNA12	36	0.012866956	331
PIGY	5	0.01288191	332
PYURF	5	0.01288191	332
SARNP	4	0.012903578	333
MPG	12	0.013022651	334
COX4I2	8	0.013168662	335
FBRSL1	51	0.013169543	336
FBLIM1	30	0.013208265	337
ASB15	17	0.013232895	338
IGFL1	6	0.013244498	339
RBX1	6	0.01328731	340
SSBP3-AS1	16	0.013303724	341
LINC00982	5	0.013507533	342
C16orf80	14	0.013521778	343
GP1BB	3	0.013541257	344
ANKRD62	18	0.013610228	345
SNRPC	14	0.013646747	346
CCDC144CP	10	0.013691831	347
UBA52	12	0.013736438	348
CD1C	8	0.013769156	349
SLC6A16	11	0.013782432	350
RNF183	15	0.01381428	351
RFK	14	0.013843233	352
MIR4268	1	0.013851095	353
NAA11	3	0.013903787	354
VPS37B	25	0.013956897	355
BARHL2	5	0.013967119	356
LOC100131047	20	0.013972693	357
BEND5	6	0.013974698	358
HEYL	24	0.013977295	359
GIT2	45	0.013980751	360
DHX15	13	0.013989837	361
RNF11	10	0.014081219	362
NCOA4	23	0.014139364	363
MLH1	23	0.014185143	364
NRXN1	88	0.014236427	365
MMP7	11	0.014281159	366
CCNDBP1	16	0.014284919	367
LOC100379224	14	0.014307453	368
RBKS	11	0.014325016	369
MIR520G	1	0.014326706	370
DDX23	14	0.014490806	371
TMEM39B	10	0.014514339	372
ANO1	61	0.014520646	373
COMMD10	19	0.014561642	374
PRSS27	10	0.014608013	375
TAS2R60	4	0.014611782	376
PPP1R26	25	0.014649258	377
ZFP37	6	0.014667016	378
FLJ20021	3	0.014676106	379
SEMA5A	68	0.014715549	380
IL20RA	24	0.014746191	381
IFNA14	4	0.014749232	382
SAYSD1	15	0.014766174	383
MIR4432	2	0.014771784	384
MIR4754	2	0.014771784	384
RXRB	12	0.014939221	385
CEACAM6	6	0.014986233	386
WBP2NL	11	0.014988166	387
CTSF	15	0.015031122	388
OR51G2	3	0.015054277	389
KYNU	17	0.015147641	390
TMEM110-MUSTN1	36	0.015151434	391
PIF1	31	0.015192997	392
FBXL6	5	0.015218008	393
KIF7	44	0.015264384	394
MIR3686	1	0.01530481	395
GUCA1A	7	0.015317196	396
ARL13B	17	0.015338334	397
MTHFSD	25	0.015385604	398
DEF6	10	0.01541486	399
CCDC14	18	0.015418561	400
CHN1	16	0.015424748	401
KIAA1257	10	0.015464953	402
EMP1	16	0.015468012	403
LOC286059	7	0.015484976	404
KIAA0586	46	0.01549334	405
TPH1	9	0.015508264	406
SLC22A18	18	0.015640642	407
BUB3	13	0.015655582	408
IL25	7	0.015664543	409
LRRC52	9	0.015679104	410
ZNF629	5	0.015731882	411
HELLS	22	0.01574122	412
MAP6D1	14	0.015764996	413
NDUFA11	22	0.015780795	414
ANO5	36	0.015827645	415
DFNB59	3	0.015830127	416
CROCCP3	8	0.015860722	417
TDP2	25	0.015882621	418
PLA2G1B	3	0.015888325	419
ISOC2	10	0.015896054	420
ARL11	15	0.015901264	421
IFT20	3	0.015909392	422
PCIF1	16	0.015923853	423
RGS12	62	0.015965284	424
OBSCN	300	0.015969328	425
NDRG3	17	0.016065408	426
FAM26E	13	0.016157577	427
OR4X2	3	0.01619151	428
OR10A2	12	0.016283229	429
OPCML	48	0.016334619	430
IQGAP1	47	0.016388351	431
ZNF565	11	0.016431461	432
TMC1	26	0.01643239	433
OR2A25	6	0.016440881	434
EIF1	7	0.016445238	435
SLC24A3	38	0.01646056	436
ENTPD7	25	0.016484419	437
FUT2	39	0.016545872	438
TRMT5	12	0.016752991	439
AGBL2	20	0.016770106	440
NDUFS4	8	0.016810588	441
C2orf80	20	0.016837846	442
CABYR	10	0.016867598	443
ARHGAP33	32	0.016880118	444
CDC42EP3	22	0.016889319	445
CCND2	27	0.016904845	446
OR1F2P	4	0.016955627	447
AACS	68	0.017005471	448
ANXA2R	3	0.017017885	449
C3orf38	12	0.017056933	450
PARP8	48	0.017094406	451
WDPCP	27	0.01715498	452
VSTM1	18	0.017230154	453
C14orf1	5	0.017245432	454
ISM2	25	0.017268849	455
GRAMD3	30	0.017343664	456
OR52E4	12	0.017386388	457
PFKFB3	57	0.017427882	458
BTNL10	5	0.017459957	459
ALOX15B	24	0.017491993	460
PSIP1	23	0.017514079	461
ARL8B	14	0.017626342	462
SMTNL1	8	0.017748572	463
HSH2D	16	0.017753562	464
CPT1C	22	0.01778205	465
OR2M3	4	0.017842364	466
C9orf106	1	0.017932364	467
PDE8A	32	0.017938212	468
MAP1S	19	0.017943154	469
ZNRD1	15	0.017951705	470
UBXN1	8	0.018017687	471
PRRT3	18	0.018078227	472
ZNF646	32	0.01807926	473
CLEC2B	16	0.018088819	474
EP300	49	0.018103219	475
PI15	45	0.018150083	476
IMMP1L	7	0.01821811	477
RANGAP1	28	0.018240473	478
NRP2	44	0.018274585	479
MND1	13	0.018300423	480
BAP1	27	0.018347235	481
SMCO3	13	0.018369617	482
SPRR3	10	0.018423186	483
TMEM244	18	0.018462636	484
CCR6	15	0.018569391	485
MAP4K4	31	0.018610694	486
LPHN2	32	0.01863481	487
DST	141	0.018656775	488
YBEY	19	0.018666974	489
RUSC1-AS1	9	0.018719075	490
CALCR	27	0.018754764	491
LOXL4	25	0.01882596	492
TTC16	23	0.018877501	493
UBE2U	10	0.018938324	494
SH2D1B	14	0.018984862	495
TMCO3	43	0.018997912	496
IRF6	20	0.019200733	497
GFRAL	18	0.019355465	498
NCK1	15	0.019406401	499
C11orf96	2	0.019446853	500
ST6GALNAC5	16	0.019466828	501
FRMD8	25	0.019490666	502
PIGQ	37	0.019500963	503
OR1L6	8	0.019505996	504
ZNF43	7	0.019580838	505
MAZ	15	0.019616765	506
LACC1	7	0.01962124	507
POC1A	16	0.01964232	508
DLG1	41	0.019642525	509
HCG9	9	0.019676677	510
GATA2	19	0.019679269	511
TRAPPC3L	58	0.019713589	512
TMEM62	15	0.019734589	513
M1AP	17	0.019792312	514
FLJ30679	2	0.019824547	515
C9orf156	17	0.019846878	516
CPEB3	19	0.019867495	517
SLC22A18AS	12	0.019882118	518
KIF26B	72	0.020086556	519
MGC72080	1	0.020105611	520
FAM27L	6	0.020112463	521
TRPC4	17	0.020163403	522
OR2F2	5	0.020232547	523
ST7	44	0.020244572	524
NTSR2	10	0.020342226	525
ASB6	13	0.020363386	526
MIR152	1	0.020396083	527
PILRB	7	0.020440552	528
KIAA0195	50	0.020478284	529
RNF10	24	0.020523644	530
TRIM17	19	0.020527795	531
CHST15	21	0.020530304	532
GPHB5	5	0.020556387	533
BRD7	17	0.020598875	534
PCNA	7	0.020615854	535
RSU1P2	2	0.020662116	536
C15orf59	10	0.020666174	537
C7orf65	19	0.02074125	538
ZMYND11	22	0.020744749	539
USP25	29	0.020762586	540
ANKRD9	3	0.020802634	541
MDK	3	0.020821476	542
THRSP	3	0.020828897	543
KLHL7	26	0.020874813	544
ALX1	4	0.020916948	545
GLIPR2	10	0.020964272	546
HYDIN	47	0.02098067	547
UQCRFS1	4	0.020999346	548
CRLS1	16	0.021069769	549
CCZ1	17	0.021084869	550
ZBTB2	7	0.021087959	551
TBXAS1	44	0.021095771	552
VDR	39	0.021112682	553
SYMPK	43	0.021124251	554
OR2A5	7	0.021170246	555
MICB	32	0.021195573	556
LOC100132356	2	0.021212405	557
LRRC4B	7	0.021219432	558
MARVELD1	9	0.021226549	559
MKI67	99	0.021238235	560
CXCL11	27	0.021270826	561
ITM2B	5	0.021302009	562
NUDT16L1	14	0.021308199	563
VSTM2A	25	0.021310533	564
ADCY7	61	0.021435775	565
ANXA1	26	0.021468155	566
TMEM260	30	0.021519689	567
HNRNPA0	10	0.021520012	568
RHBDL2	15	0.02160885	569
TANC2	27	0.021644279	570
ARHGAP20	24	0.021667424	571
DPY19L2	35	0.021711344	572
STX11	8	0.021779616	573
RUSC1	15	0.021815621	574
C6orf58	2	0.021829151	575
PIGO	21	0.021858642	576
RTEL1	86	0.021870693	577
U2SURP	29	0.021900587	578
SPRR2E	3	0.021977664	579
DHX32	18	0.022021132	580
KCNIP2-AS1	7	0.022023452	581
HLA-J	15	0.022065122	582
TBC1D30	45	0.022069256	583
NAT10	32	0.022091818	584
ARL15	14	0.022157226	585
PKD1L1	120	0.022162236	586
RNF19B	12	0.022207707	587
RNASE6	3	0.022231388	588
UTP20	87	0.022279148	589
CRYBA4	18	0.022322753	590
BAI3	39	0.022366306	591
LPXN	13	0.022376379	592
SLC7A4	17	0.022391217	593
ZNF439	13	0.022396685	594
RETNLB	10	0.022435091	595
MIR2682	1	0.022448213	596
GPR171	6	0.022449573	597
LDLRAD4	17	0.02248499	598
CYP4F24P	18	0.022491567	599
OSGIN1	60	0.022641239	600
NEFH	16	0.02266087	601
LOC116437	7	0.022710369	602
OR8U1	13	0.02279858	603
CD80	15	0.022874671	604
S100A2	5	0.022941772	605
PINX1	42	0.023020939	606
EXOC3	32	0.023044894	607
MUC1	11	0.023046265	608
ALOX5	30	0.023077887	609
NCOA7	20	0.023083344	610
FAM69A	20	0.023114795	611
AQP11	13	0.023125281	612
CLN6	16	0.023172761	613
CREG2	18	0.023210558	614
PRR23B	3	0.023228451	615
TP53I13	8	0.023253082	616
CNR1	17	0.023262606	617
SYN3	62	0.023282126	618
DUSP2	7	0.0233443	619
ZNF469	73	0.023397666	620
MSLN	46	0.023404733	621
MFSD8	11	0.023429873	622
CR2	29	0.023473366	623
S100A6	4	0.023480283	624
PRKCA	21	0.02349357	625
GATSL3	15	0.023573583	626
OR10A3	3	0.023605541	627
NECAP2	12	0.023667794	628
FAN1	35	0.023687949	629
C2orf44	16	0.023801729	630
CASC5	24	0.023814579	631
PDK2	21	0.023852006	632
KCNG1	6	0.023899389	633
LCE2D	4	0.023909282	634
OVCA2	7	0.023934029	635
COA4	3	0.023985699	636
CDNF	5	0.024020503	637
INVS	21	0.024065645	638
C16orf97	11	0.024084106	639
KLLN	3	0.024162235	640
BAAT	12	0.024180214	641
C1orf94	18	0.024236935	642
RAC2	20	0.024245231	643
OSBPL3	52	0.024281843	644
ZNF140	7	0.024285285	645
LAMB3	39	0.024305863	646
CCNJL	22	0.024312544	647
MLXIPL	33	0.024335605	648
IVD	40	0.024378789	649
RC3H1	43	0.02440601	650
MS4A12	13	0.024438525	651
LRRC37A	13	0.024501071	652
ARL17B	12	0.024503084	653
UTP11L	9	0.024506402	654
TCTE3	6	0.024508304	655
TIMP3	27	0.024642967	656
ALS2CR11	23	0.024677018	657
VIM	13	0.024708189	658
SAFB2	31	0.024807253	659
LRRC8D	7	0.024810428	660
NPY6R	5	0.024825444	661
NAGS	6	0.024844228	662
DCAF8	13	0.025026933	663
PTTG2	3	0.025055481	664
ZNF777	18	0.02505827	665
SERPINE1	18	0.025109619	666
KRTAP2-2	4	0.025114091	667
IMMT	24	0.025134143	668
ATXN7L2	10	0.025152079	669
MIR2053	1	0.025336698	670
OCLM	3	0.025339588	671
SELE	43	0.025514996	672
PTPN14	45	0.025520322	673
TRPM7	34	0.025531013	674
LINC00917	17	0.025579391	675
ZIM3	28	0.025622382	676
SDR16C6P	7	0.025636234	677
PHPT1	8	0.025638866	678
FAM50B	5	0.025647876	679
LGALS9	9	0.025683846	680
PTPRN	35	0.025718241	681
ZNF446	15	0.025732456	682
ZBTB34	23	0.025753483	683
SERBP1	11	0.025755136	684
PGAM2	18	0.025768158	685
RAB2B	22	0.025808018	686
KDM4A	27	0.02580931	687
ARPC1A	13	0.025839123	688
C20orf27	11	0.025891832	689
KRTAP5-8	2	0.025930784	690
ZNF428	15	0.026099651	691
METTL20	13	0.026124046	692
VMP1	7	0.026165148	693
KXD1	9	0.026191737	694
TPM4	11	0.026198243	695
RANGRF	6	0.026309683	696
UGT1A8	126	0.026391607	697
DNM3OS	2	0.02641014	698
CHL1	74	0.026415413	699
UBE2W	41	0.026476619	700
SERPINB1	13	0.026509134	701
OR52R1	8	0.026516358	702
ANKUB1	21	0.026585128	703
DYRK1A	36	0.026613743	704
SATB1	27	0.026684183	705
CLPX	15	0.026766833	706
ZNF554	15	0.026770844	707
TSNARE1	44	0.02678616	708
MOB4	13	0.026873878	709
IZUMO1	13	0.027116532	710
IGFL3	5	0.027118851	711
CFHR4	13	0.027135303	712
LRRIQ4	13	0.027171714	713
PTRH2	8	0.027172132	714
TUBGCP4	18	0.027362059	715
TMEM63B	35	0.02736264	716
FEM1A	3	0.027381414	717
INPP5B	43	0.027411918	718
SP110	38	0.02746006	719
NUDT4	11	0.027477296	720
TSSK3	4	0.027541315	721
OR10Z1	6	0.027551041	722
TM4SF1	24	0.027638233	723
TMEM45B	11	0.027687207	724
FANCI	51	0.02770988	725
ELFN2	48	0.027778805	726
MIR5189	2	0.027812646	727
L3MBTL3	27	0.027910607	728
PCDHB4	12	0.027913942	729
GRIN3B	39	0.027972908	730
WWC2-AS2	11	0.02803871	731
GFI1	24	0.028084249	732
OR2B6	5	0.028118676	733
C5AR2	3	0.028132131	734
C2orf42	10	0.028142893	735
GABRR2	14	0.028144191	736
TSNAXIP1	21	0.0282006	737
AOC4P	7	0.028251232	738
ZNF572	16	0.028257216	739
CDC7	11	0.028277781	740
PTGFRN	35	0.028295685	741
LOC100132815	4	0.028341609	742
FCER1A	9	0.028352898	743
RBPJL	9	0.028358875	744
PARP15	33	0.028379491	745
HOXD8	10	0.028428572	746
OR5B17	5	0.028429856	747
SEC1P	27	0.028439157	748
OR5K3	5	0.02846691	749
GGA3	24	0.028517808	750
NKX2-6	6	0.028542523	751
IRF1	23	0.028560953	752
LOC158434	4	0.028722951	753
UBXN6	19	0.028760968	754
AQP7	7	0.028816015	755
RNF207	25	0.028860676	756
APOBEC3F	27	0.029123026	757
TAS2R14	7	0.029161388	758
DLAT	27	0.029267124	759
PTGER2	12	0.029309721	760
STRN	34	0.02936532	761
PARK7	11	0.029390448	762
ATP2C2	94	0.029422581	763
SYT13	24	0.029445438	764
G6PC2	13	0.029448032	765
LINC00293	10	0.029492668	766
ECE1	45	0.029543689	767
DOK3	26	0.029563057	768
OR10H4	8	0.029603473	769
CST5	6	0.029603704	770
IPMK	19	0.029672386	771
DPPA3	4	0.029750112	772
GAREM	41	0.029832987	773
PAN2	22	0.029838632	774
RBMS1	11	0.029930713	775
NEXN	9	0.029961071	776
AXL	28	0.029986552	777
BLK	61	0.030012064	778
PDGFRL	24	0.030063896	779
NLRP5	53	0.030079468	780
P2RX3	19	0.030081731	781
RXRA	30	0.030082419	782
CRADD	11	0.030097116	783
AMDHD2	15	0.030113574	784
BRPF3	22	0.030125088	785
HOXB5	5	0.030146687	786
COL2A1	101	0.030162547	787
RAB11FIP2	27	0.030240508	788
WSCD2	30	0.030243428	789
HACL1	26	0.03027382	790
SMARCB1	21	0.030356504	791
XPA	4	0.030391988	792
RFPL1	10	0.030518856	793
ZNF483	26	0.030570564	794
HNRNPM	16	0.030570854	795
SAG	34	0.030607503	796
BPIFB1	20	0.030631137	797
ENTPD3	26	0.030632456	798
CCL24	10	0.030650466	799
SLC26A6	21	0.030659645	800
TMEM242	9	0.030783297	801
LGALS16	5	0.030817438	802
HILS1	9	0.030888427	803
KRTAP5-7	4	0.030912625	804
ZSCAN10	15	0.030921211	805
NOTCH2	56	0.030940209	806
DSCC1	12	0.03100817	807
ADTRP	25	0.031054202	808
SLN	4	0.031058505	809
PLAC9	5	0.031137836	810
XCL1	17	0.031271244	811
KRTAP9-1	3	0.03129662	812
HIST2H2BF	2	0.03132227	813
METTL18	5	0.031367961	814
SRRM3	13	0.031463886	815
CYP7B1	7	0.031507368	816
SOD3	11	0.031560364	817
KANK2	32	0.031646425	818
DIRC1	5	0.03166527	819
RSRC2	19	0.031672746	820
PIGB	13	0.031692433	821
SCN8A	39	0.031758535	822
SYNGR2	6	0.031763789	823
MEF2C	15	0.031823648	824
ZNF385A	9	0.031830532	825
APITD1	10	0.031832917	826
NHLRC3	18	0.031923396	827
TIAL1	10	0.031995147	828
MIR137HG	3	0.032034082	829
TEAD3	25	0.032075703	830
HIST1H1T	10	0.032165721	831
MTUS1	99	0.032250442	832
FAM81A	23	0.032255135	833
TUBB6	7	0.032257595	834
CEP170	11	0.032351232	835
CLVS2	10	0.032427055	836
STK32B	33	0.032482443	837
PSMD9	16	0.03249974	838
TFAP2D	11	0.032541294	839
STAT2	20	0.032551411	840
PIAS1	13	0.032584957	841
SNX3	1	0.032592313	842
HIST1H2BO	15	0.03265085	843
SLC20A1	15	0.032814126	844
OR10W1	8	0.032856588	845
ZNF253	10	0.032878793	846
PDZRN3	33	0.03290155	847
DPM1	3	0.032926632	848
TCHP	32	0.032939489	849
AIRE	33	0.03294425	850
SETX	65	0.033018309	851
SLFNL1-AS1	45	0.033037808	852
DDR1	43	0.033143017	853
UNC5C	70	0.033176012	854
LOC646278	8	0.033193463	855
MYCN	5	0.033268503	856
PP12613	2	0.033308723	857
KCNV2	17	0.033345585	858
NDUFA10	50	0.033387385	859
PNKD	53	0.033409712	860
MEP1A	21	0.03344635	861
KRT23	23	0.033465484	862
EMR1	47	0.033494019	863
PDZD3	20	0.033505652	864
ZSCAN30	10	0.033597548	865
ELSPBP1	23	0.033690307	866
INHBB	10	0.033699625	867
MTHFD1L	45	0.033699778	868
DDI1	19	0.033726743	869
SMYD4	28	0.033866516	870
LOC101929571	5	0.033892525	871
EZH2	21	0.033914254	872
CDK7	19	0.033962461	873
CASP6	13	0.034109097	874
SLC36A3	15	0.034188573	875
PCNA-AS1	1	0.034223049	876
C10orf107	9	0.034363117	877
ACTG2	18	0.034401099	878
KRTAP3-3	8	0.034483725	879
SUFU	43	0.034513233	880
DGKZ	29	0.034576933	881
CCDC81	30	0.034779077	882
ETNK2	16	0.034788934	883
OR10Q1	6	0.03484351	884
KIR3DX1	16	0.034862965	885
TDH	8	0.034918927	886
SSB	14	0.034956217	887
MED22	24	0.034995399	888
MAP2	48	0.034998838	889
RAB13	8	0.035017098	890
SNHG17	5	0.035046173	891
LOC401324	7	0.035096507	892
GSTM5	33	0.035152402	893
RNF32	22	0.035365728	894
OR11H4	6	0.035385898	895
SSRP1	20	0.035391779	896
BCL2L15	4	0.035398818	897
PPP2R3A	36	0.035439837	898
PAFAH2	20	0.035497546	899
HIST1H3B	6	0.035511598	900
CDKN2AIPNL	4	0.035542096	901
FANCE	18	0.035550058	902
NOL10	34	0.03555299	903
WT1	28	0.035567647	904
CDKN3	10	0.035582139	905
KIAA1751	80	0.035613833	906
ZNF358	8	0.0357301	907
INPP5F	34	0.035739195	908
CEACAM20	26	0.035772584	909
MRPL19	21	0.035788823	910
TAS2R4	5	0.035895132	911
TNFRSF18	11	0.035911351	912
TP53TG5	7	0.035974343	913
MYO1H	56	0.03600884	914
HSF1	15	0.03613581	915
FAM214B	13	0.036172844	916
DLX5	2	0.036259337	917
PRDM4	27	0.036280206	918
TUBA1B	11	0.036297235	919
SPACA1	12	0.036438609	920
ASB17	3	0.036456885	921
LOC100129034	2	0.036456885	921
ZNF503-AS2	7	0.03647338	922
RBPJ	40	0.036502338	923
LRRFIP2	32	0.036523344	924
LOC648044	1	0.03657661	925
TFPI	18	0.036591378	926
PADI1	37	0.03660978	927
NUP188	38	0.03675777	928
ACOT7	28	0.036772902	929
LOC100129518	16	0.036777767	930
S1PR5	4	0.03678052	931
HOXB3	27	0.036797727	932
PPM1D	11	0.036884909	933
ADCY9	36	0.036909303	934
PREP	24	0.036941818	935
LOC646938	5	0.036976222	936
NT5C3A	11	0.037005008	937
YIPF5	22	0.037025627	938
ZDHHC17	24	0.037070515	939
COL22A1	125	0.037095622	940
NYAP2	25	0.037099982	941
SPRY2	7	0.037143256	942
DUT	24	0.037199597	943
ZNF48	21	0.037233791	944
SERPINA4	19	0.037385133	945
PAK1	22	0.037387873	946
ATP6V1G1	6	0.037423449	947
C1orf146	7	0.037441237	948
ZCCHC8	16	0.037539908	949
QRICH1	13	0.037625315	950
CRIP3	12	0.037634103	951
SPRYD3	18	0.037659051	952
MIR4733	2	0.037680501	953
PABPN1L	15	0.037720948	954
CD1D	6	0.037742234	955
SNORA36C	1	0.03777492	956
ZBTB16	9	0.037946105	957
MIR122	1	0.037956412	958
MIR3591	1	0.037956412	958
AHI1	39	0.037975491	959
UGT1A9	112	0.038017312	960
TSSK4	8	0.038056909	961
IQCK	22	0.038109093	962
ANK3	94	0.038157316	963
HP1BP3	24	0.0381886	964
MICU1	21	0.038195359	965
RGS14	10	0.038243925	966
CLPS	6	0.038247071	967
OR52N5	5	0.038253607	968
RFX7	36	0.03828576	969
LOC392364	4	0.0383064	970
SLC6A7	46	0.038313312	971
GPC2	9	0.038359008	972
C15orf38	16	0.038386777	973
COG3	34	0.038462485	974
HENMT1	11	0.03847901	975
OR2C3	14	0.038504713	976
ZDHHC8	39	0.03851944	977
CRB3	7	0.038519648	978
EXOSC3	8	0.038538468	979
GHDC	7	0.038583775	980
THEMIS2	13	0.038604096	981
TTI1	29	0.038680052	982
DIEXF	34	0.038713838	983
LRRC16A	51	0.038725772	984
MIR1913	1	0.038748651	985
TRMT10A	17	0.038771355	986
IRF3	11	0.038782164	987
ZFYVE16	25	0.038825826	988
CEP192	75	0.038842636	989
OR10J3	3	0.038875282	990
PPP2R1B	70	0.038909181	991
GUCA1B	13	0.039011932	992
RAPGEF5	86	0.039063413	993
MC3R	4	0.039077106	994
UBQLN3	16	0.039085273	995
PKHD1	138	0.039086258	996
BOLA3	2	0.039092718	997
RNASE3	6	0.039115115	998
KRTAP19-8	1	0.039116223	999
PROCA1	2	0.039127525	1000
LRRC55	28	0.039213514	1001
ZNF286B	26	0.039221855	1002
LCE3D	5	0.039252886	1003
CTH	10	0.039274374	1004
ING2	7	0.039478094	1005
SNX29P1	10	0.039518555	1006
LINC00637	9	0.039575593	1007
SLC25A25	29	0.039609024	1008
ODF1	10	0.039817538	1009
ICOS	13	0.039818122	1010
APPBP2	3	0.039861281	1011
MYOC	12	0.03986989	1012
LOC729020	5	0.039922961	1013
HES1	10	0.039923351	1014
SLC25A37	29	0.039986508	1015
OSGIN2	14	0.040044505	1016
MAL	5	0.040156889	1017
KRTAP19-1	2	0.040181247	1018
SRRM4	49	0.040266023	1019
CNOT11	9	0.040285333	1020
FYN	19	0.040300956	1021
PRSS12	29	0.040353454	1022
ALG10B	19	0.04041548	1023
PITX2	13	0.040510874	1024
ADCK4	23	0.040527755	1025
ZNF623	20	0.040535813	1026
FCRLA	17	0.040539209	1027
C3orf72	25	0.040610653	1028
DSPP	29	0.04067006	1029
KDM4D	9	0.040701875	1030
RGS11	31	0.040702414	1031
KRT2	13	0.040734024	1032
CLEC10A	12	0.040740583	1033
NECAP1	11	0.040820869	1034
IL23A	3	0.040889262	1035
JUP	17	0.040916044	1036
ZAR1	6	0.040926209	1037
PLIN3	18	0.040963674	1038
SKIV2L2	28	0.041120793	1039
RHBDF2	30	0.04114823	1040
ROBO1	61	0.041158615	1041
TMEM123	31	0.041257513	1042
ATAD5	35	0.041307349	1043
WFDC12	3	0.041345549	1044
ATP2B1	20	0.041365938	1045
USP42	52	0.041368286	1046
C1QTNF8	5	0.041417175	1047
ZFP91	23	0.041434983	1048
LGR4	36	0.041476862	1049
RING1	11	0.041492807	1050
PSMA4	6	0.041519336	1051
C15orf57	22	0.041564289	1052
SCFD2	30	0.041618579	1053
SFSWAP	28	0.041649212	1054
SND1-IT1	1	0.041652405	1055
MOV10	27	0.041742709	1056
C19orf80	6	0.041747974	1057
TAS2R30	7	0.041751905	1058
HTR3B	18	0.041770667	1059
HIST2H2AB	2	0.04177781	1060
SLC35D3	5	0.041809798	1061
SIN3B	28	0.041833184	1062
FSIP1	34	0.041849835	1063
UVRAG	26	0.041851236	1064
FAM71A	18	0.041878572	1065
LOC101928108	6	0.041879325	1066
FAM86C2P	2	0.041933124	1067
SCAND1	7	0.041969526	1068
PHF20	37	0.04207284	1069
CDHR3	38	0.04208057	1070
PCGF1	10	0.04208349	1071
MICU3	11	0.042110965	1072
SAP30L	7	0.042177394	1073
SF3B5	2	0.042191019	1074
MDGA2	35	0.042192997	1075
LTC4S	2	0.042388643	1076
C11orf80	21	0.0423933	1077
KCNK9	4	0.042410533	1078
KCND3	12	0.042473011	1079
MFSD9	15	0.042528713	1080
LOC100507156	3	0.042602451	1081
C2orf78	3	0.042623334	1082
DLEU7	5	0.042647614	1083
WDFY1	32	0.042668311	1084
SMARCA4	83	0.042674709	1085
LOC284581	3	0.042755554	1086
COPS8	20	0.042779432	1087
CEACAM8	4	0.042786291	1088
MIR431	2	0.042787145	1089
MGP	9	0.042796538	1090
DTWD1	10	0.042827755	1091
LAMTOR2	3	0.04302938	1092
HIST1H3A	6	0.043048772	1093
OR13C3	3	0.043061588	1094
C15orf26	11	0.043134177	1095
CHMP4A	12	0.043178857	1096
GPR107	64	0.043185096	1097
TFF1	11	0.043235534	1098
BPIFA2	9	0.043238356	1099
ZCWPW2	10	0.043265131	1100
SNORA24	2	0.043277665	1101
CXXC1	20	0.043278369	1102
GPR4	4	0.043319278	1103
TRIM39	11	0.043334179	1104
SLC1A1	38	0.043337794	1105
SPINK14	6	0.043341819	1106
FGFR3	45	0.043352839	1107
SLC22A5	28	0.043353466	1108
CCL20	3	0.043354737	1109
SMDT1	3	0.043362212	1110
SMIM17	3	0.043387255	1111
MAGOHB	13	0.043397948	1112
HEXDC	20	0.043427404	1113
C2CD3	64	0.043455419	1114
PRLH	3	0.04349919	1115
SDAD1	20	0.043516837	1116
PADI2	55	0.043520391	1117
CAAP1	13	0.043544392	1118
IFNA5	4	0.043569688	1119
C10orf99	12	0.043608033	1120
NUP62	12	0.043641637	1121
SP9	17	0.043646115	1122
MIR4792	1	0.043675354	1123
FPR3	4	0.043697183	1124
FAM120AOS	15	0.043699765	1125
LOC100505624	3	0.043722401	1126
CYP2D6	48	0.043736128	1127
HYAL3	10	0.043754063	1128
PDCL	11	0.043792515	1129
KCNA10	10	0.04380952	1130
EDN1	11	0.043853662	1131
LOC100130264	3	0.043892907	1132
LYG2	5	0.044066082	1133
SHCBP1L	12	0.044070146	1134
ANKRD54	15	0.044106162	1135
AP4S1	20	0.044115436	1136
SLC16A7	29	0.044146905	1137
OR2G3	8	0.044182862	1138
DGUOK	14	0.044305982	1139
TPP2	38	0.044352675	1140
BCL2A1	7	0.044375978	1141
ERN1	35	0.044400333	1142
LOC101928638	10	0.044414227	1143
SNX11	4	0.044448374	1144
C16orf13	6	0.044457042	1145
OR5AK4P	2	0.044544299	1146
NBEAP1	13	0.044754926	1147
KLK6	7	0.044865195	1148
AADACL2	4	0.044942726	1149
FKBP9	27	0.044968079	1150
LOC101929543	2	0.045041135	1151
NPHS2	31	0.045060618	1152
PDE6G	6	0.045085646	1153
GPRC6A	15	0.045101099	1154
BAG1	8	0.045127273	1155
SDF4	32	0.045171752	1156
PRSS3	11	0.045271451	1157
CPXM2	36	0.045358197	1158
COX6A1	7	0.045365029	1159
OR6X1	3	0.045381628	1160
ZNF248	35	0.045435596	1161
CTSLP8	4	0.045578843	1162
P2RX6	30	0.045704307	1163
DCLK3	40	0.045709409	1164
PEX11B	3	0.045734077	1165
LOC285548	6	0.045746037	1166
C10orf131	6	0.045756923	1167
CELF2	55	0.045815208	1168
CASC14	4	0.045839271	1169
CASC15	4	0.045839271	1169
POC5	21	0.045840446	1170
CKS2	9	0.046024382	1171
CCNG1	5	0.046033141	1172
MYO3A	78	0.046045199	1173
PPP1R15B	21	0.04607722	1174
B3GNT5	7	0.046141937	1175
LOC100507250	3	0.046177673	1176
ANXA10	12	0.046179682	1177
SCGB1D4	5	0.046193199	1178
LOC400794	12	0.046204474	1179
MMP24-AS1	3	0.046306072	1180
OR13G1	11	0.04637507	1181
NFIL3	5	0.04644337	1182
GAS5	10	0.046506629	1183
UBR3	42	0.046546737	1184
PDZD8	14	0.046635762	1185
ZDHHC5	20	0.046647347	1186
MYOD1	11	0.0466482	1187
ASNA1	3	0.046770714	1188
MAP7	28	0.046845146	1189
HSP90AB1	24	0.04688465	1190
CDO1	10	0.046889829	1191
MMRN2	23	0.046924726	1192
CCNI	10	0.046984029	1193
NDUFAF3	3	0.047020444	1194
LOC440600	8	0.047034806	1195
LOC646762	13	0.047237748	1196
SCGB1D1	5	0.047243679	1197
MIF	9	0.047318819	1198
DNAJB8-AS1	3	0.047486476	1199
SUSD2	26	0.047523516	1200
PTRH1	9	0.047530955	1201
IGF1R	107	0.04756331	1202
ISCA2	4	0.047578371	1203
PNPT1	27	0.047627184	1204
OR6C3	4	0.04767275	1205
GPR162	19	0.047720036	1206
ENTPD4	45	0.047736111	1207
RPL18A	9	0.047741357	1208
SYS1-DBNDD2	32	0.047743487	1209
TNRC6B	61	0.04777018	1210
TTLL3	36	0.047824707	1211
CD1A	21	0.047860915	1212
SLC35B3	18	0.04790596	1213
C9orf24	14	0.047957482	1214
ARHGAP22	60	0.048072455	1215
SPRED2	36	0.0481058	1216
DLX2	7	0.048209714	1217
UPF2	28	0.048257954	1218
EHHADH	22	0.048267926	1219
TNFRSF13C	6	0.048298349	1220
LIMK1	18	0.048369939	1221
PLA2G4C	41	0.048389555	1222
TDRD7	18	0.048486316	1223
TRIM47	4	0.048533222	1224
ROCK1	20	0.048606326	1225
ODF2	36	0.048612865	1226
PSG9	18	0.048638356	1227
BZW1	11	0.048662096	1228
NUDT18	6	0.048663089	1229
OPTN	18	0.048726145	1230
ZNF30	29	0.048738921	1231
ROPN1	11	0.048752295	1232
NOG	2	0.048783763	1233
NEDD1	27	0.04880721	1234
RRP7A	44	0.048815284	1235
USP54	32	0.0488227	1236
DENND6A	19	0.048915272	1237
CTBS	17	0.048928705	1238
ZNF618	31	0.048971855	1239
METTL5	10	0.04899051	1240
RAB42	5	0.049062878	1241
NABP1	12	0.049188547	1242
SYT14	6	0.049276389	1243
GLCE	15	0.049310237	1244
C1QC	6	0.049332425	1245
TMEM8A	35	0.049358579	1246
ARFGAP1	32	0.0493606	1247
UNC45B	39	0.049375669	1248
TRIM40	37	0.04941177	1249
MAPK9	46	0.049504005	1250
IGSF11	24	0.049508812	1251
LPAR2	4	0.049522272	1252
LOC100131635	22	0.049525278	1253
CCDC177	4	0.049543307	1254
SENP5	27	0.049562197	1255
LOC100506136	4	0.049726174	1256
HBP1	11	0.049726693	1257
CMSS1	25	0.049756162	1258
EDF1	3	0.049858576	1259
EPT1	43	0.049869998	1260
PTPMT1	11	0.049888763	1261
SLC16A1	7	0.049946855	1262
TMTC4	34	0.049992127	1263
C16orf91	3	0.050116388	1264
C5orf49	12	0.050127525	1265
BET1	5	0.050219358	1266
MMP11	12	0.050229603	1267
RAD21L1	12	0.050259349	1268
EEF1G	5	0.05031171	1269
GPATCH4	27	0.050443241	1270
LIPC	38	0.050465285	1271
MIR4741	1	0.050727573	1272
SOCS6	23	0.050777675	1273
FBXW9	17	0.050788589	1274
S100PBP	17	0.050803481	1275
LOC100130093	16	0.050916559	1276
CEACAM5	20	0.050931713	1277
CHST11	35	0.050934645	1278
UGT1A10	117	0.050953645	1279
CDKN2B	19	0.051024826	1280
CDKN2B-AS1	21	0.051025038	1281
C19orf70	4	0.051039777	1282
SIT1	6	0.051143972	1283
HS1BP3	82	0.051158891	1284
PSMB7	6	0.051183509	1285
ZNF791	3	0.051183906	1286
LOC646999	3	0.051206004	1287
NDUFA4L2	7	0.051208493	1288
RWDD1	5	0.051249509	1289
ANAPC13	4	0.0513839	1290
CD79A	3	0.051404583	1291
RASGEF1B	43	0.051440607	1292
MBNL2	17	0.051550429	1293
GCH1	15	0.051598421	1294
SDF2L1	4	0.051625879	1295
FA2H	21	0.051674034	1296
DNAJC9-AS1	30	0.051692239	1297
ESPNP	33	0.051902968	1298
RPUSD1	20	0.051943223	1299
NUP210	76	0.051969554	1300
ARMS2	10	0.051980002	1301
PGM2L1	49	0.052082634	1302
UGT1A7	108	0.052179343	1303
LIN7B	8	0.052323476	1304
C9orf139	35	0.052337265	1305
ZC3HAV1	40	0.052338204	1306
C2CD4C	6	0.052349392	1307
COL18A1	182	0.052350706	1308
KLHL35	12	0.052406549	1309
CHRNG	23	0.052419072	1310
B3GAT1	9	0.052600054	1311
CYFIP1	60	0.052632777	1312
VARS	19	0.052653436	1313
C21orf58	31	0.052724712	1314
NPPB	3	0.052774183	1315
SREK1IP1	23	0.052896565	1316
WFIKKN2	22	0.052970864	1317
UNC119B	34	0.052993493	1318
CXCR1	12	0.053001111	1319
SSR1	66	0.053003878	1320
ZNF812	13	0.053050324	1321
DUSP3	2	0.0531381	1322
NDUFV1	15	0.053191918	1323
MRPS2	21	0.053235021	1324
OAS1	15	0.05324019	1325
PRPF4	28	0.053287236	1326
PTGIS	19	0.053464569	1327
CYP4A11	19	0.053492426	1328
HIST1H4G	1	0.053501695	1329
TAGAP	28	0.053514368	1330
FAF1	24	0.053514678	1331
GABRP	25	0.053557359	1332
EMCN	15	0.053592802	1333
NPL	20	0.053624843	1334
PNMA2	18	0.053631529	1335
LAMP5	16	0.053694238	1336
PSMD6	22	0.053731672	1337
OLFML3	7	0.053775882	1338
DUSP28	11	0.053789312	1339
HRNR	56	0.053833656	1340
ZNF154	12	0.053846778	1341
SNX32	26	0.053895346	1342
LY6G6C	8	0.053953322	1343
FLJ45079	4	0.053973394	1344
STOML2	5	0.054044249	1345
GRIN1	17	0.054062286	1346
WDR31	24	0.054078057	1347
CETN1	12	0.054132807	1348
DUXA	16	0.054174049	1349
SH3RF3-AS1	3	0.054183796	1350
LINC00477	2	0.054209203	1351
RPL5	16	0.054221196	1352
MTSS1L	20	0.054311679	1353
SDHC	11	0.054366775	1354
SACM1L	43	0.05439591	1355
SLC16A4	14	0.054450583	1356
IGLL1	25	0.054467856	1357
RABGAP1	41	0.054525228	1358
CDC73	35	0.05456078	1359
ZFAT	54	0.054579113	1360
SLC9C1	43	0.054834963	1361
ETV6	23	0.054881312	1362
NKD2	35	0.054902677	1363
SKP1P2	6	0.054971822	1364
GYPC	12	0.055025746	1365
GFOD1	22	0.055050699	1366
TM7SF3	17	0.055054746	1367
LRFN5	10	0.055066811	1368
PYGO2	12	0.055104862	1369
GRAMD1A	32	0.055177003	1370
CDC20	9	0.055178563	1371
SUCLA2	17	0.055186296	1372
HNF4G	33	0.055255057	1373
LEPR	59	0.055268781	1374
C1RL-AS1	5	0.055300253	1375
LOC643923	4	0.055375903	1376
FAM13B	23	0.05544533	1377
TMEM132E	24	0.055461869	1378
DAPK2	28	0.055515342	1379
POMGNT2	7	0.055517913	1380
CENPF	78	0.055608413	1381
SHKBP1	25	0.055631787	1382
CSH1	5	0.055700447	1383
TSC22D2	13	0.055759967	1384
ARPC4	13	0.055800962	1385
CDRT15P2	3	0.055816676	1386
SIX5	9	0.055817544	1387
PSG10P	5	0.055858418	1388
MAFG	4	0.055864316	1389
LCA5L	11	0.055947285	1390
LGR5	48	0.055972009	1391
HLA-DQA2	33	0.056022093	1392
VWA5A	46	0.056149646	1393
RTEL1-TNFRSF6B	99	0.056162697	1394
N4BP2L2	14	0.056182388	1395
GPR3	7	0.056214515	1396
S1PR4	10	0.056264756	1397
LINC00521	18	0.056273934	1398
RGS9	32	0.056286221	1399
VPS33B	37	0.056461199	1400
LUZP6	17	0.056501105	1401
MTPN	17	0.056501105	1401
ZNF131	24	0.056538963	1402
EMB	21	0.056583011	1403
CREB3L3	21	0.056662397	1404
ANKRD52	25	0.056795242	1405
OR1L4	5	0.056895694	1406
JAKMIP3	52	0.056909132	1407
SIK2	30	0.056915923	1408
ZSCAN22	8	0.056996245	1409
SYNPR-AS1	7	0.056999398	1410
TEKT1	23	0.057003299	1411
RAP1B	10	0.057070122	1412
ZNF688	10	0.057107329	1413
S100A4	2	0.057165062	1414
EXOSC7	15	0.057196615	1415
SERINC4	14	0.05721903	1416
MIR4762	1	0.0573267	1417
ABLIM2	78	0.057422295	1418
GNMT	10	0.057448031	1419
GRIK4	74	0.057486208	1420
LNX1	16	0.057628354	1421
TMEM256	5	0.057685998	1422
TTC18	33	0.057695004	1423
MIR520H	2	0.057710013	1424
NCS1	13	0.057715041	1425
TSHZ1	20	0.057726254	1426
NDST3	27	0.057776961	1427
TADA1	18	0.057955652	1428
ARHGAP32	59	0.058097232	1429
SLC46A3	13	0.058134328	1430
PCDHGC4	32	0.058214248	1431
CAMTA1	60	0.058215083	1432
SPDYE4	6	0.058240718	1433
LOC100505666	31	0.058246999	1434
KCNH5	21	0.058276367	1435
ANKRD2	10	0.058295952	1436
SLC35E2	24	0.058306574	1437
OR1L8	11	0.058315323	1438
ATF3	27	0.058328873	1439
OPA3	4	0.058341091	1440
IL7R	44	0.058419019	1441
CFL2	7	0.058468829	1442
GIF	12	0.058520767	1443
SDR39U1	23	0.058542627	1444
ATP5E	8	0.058546585	1445
CMTM1	7	0.058564983	1446
HCAR3	22	0.058617516	1447
APOA2	3	0.05864683	1448
BBS10	16	0.058670042	1449
TMEM155	10	0.058675041	1450
SMC6	26	0.05870037	1451
ARPC4-TTLL3	49	0.058712331	1452
ORC4	10	0.058752079	1453
USO1	26	0.058758732	1454
IFNAR2	18	0.058838208	1455
C18orf54	25	0.058921521	1456
ANKLE1	26	0.059001351	1457
TK1	15	0.059008297	1458
FAM63A	22	0.059037396	1459
LRCH1	33	0.059049534	1460
FANCA	107	0.05908568	1461
PROX1	5	0.059338769	1462
OR10G8	5	0.05935297	1463
HNRNPAB	14	0.059391604	1464
LOC283692	36	0.059396392	1465
COL26A1	35	0.059400851	1466
F2	27	0.059439734	1467
TLR3	11	0.059454183	1468
BIRC8	12	0.059524733	1469
ZNF891	16	0.059584435	1470
CALB1	9	0.05961263	1471
CTSV	8	0.059647974	1472
SSR2	7	0.059652374	1473
ACTC1	19	0.059682556	1474
YKT6	16	0.059725849	1475
TREH	20	0.059784725	1476
SREBF2	23	0.059813037	1477
NT5C1A	6	0.059862473	1478
XRCC6	17	0.059927912	1479
ELANE	5	0.0600076	1480
CISD2	8	0.060027388	1481
PHF15	47	0.060090719	1482
HS3ST3A1	16	0.060120298	1483
CPO	15	0.060135256	1484
DDX41	5	0.060153825	1485
P4HTM	8	0.060174715	1486
PCDHGC3	42	0.060195063	1487
NXPH2	5	0.060208384	1488
GCNT7	24	0.060209953	1489
SMOC2	29	0.060216416	1490
LOC100996455	9	0.060217736	1491
MVK	29	0.060278265	1492
FAM204A	14	0.060379946	1493
GNA15	12	0.060404901	1494
FAM227B	28	0.060449033	1495
LIG1	55	0.060519015	1496
ZNF525	32	0.060527633	1497
DPYD-AS1	6	0.060644034	1498
ENTPD3-AS1	23	0.060660143	1499
TAC3	3	0.060660513	1500
LCORL	26	0.060702965	1501
CBWD1	1	0.060717425	1502
AMPD1	16	0.060724711	1503
BAHD1	22	0.060803153	1504
GZMH	10	0.060844665	1505
GCSAML-AS1	6	0.060971882	1506
SH2D4A	39	0.06098225	1507
MPL	12	0.060985029	1508
OR9Q1	28	0.060994025	1509
HOXB-AS1	17	0.061068196	1510
HCAR2	17	0.061125605	1511
TNFRSF10A	15	0.061194072	1512
SERPINA13P	14	0.06120607	1513
ESAM	13	0.061216436	1514
PCDHGA12	53	0.061370842	1515
PPM1J	12	0.061389266	1516
TM9SF3	34	0.061402736	1517
PACS1	26	0.061461429	1518
USP21	5	0.061495154	1519
ASF1B	10	0.061539318	1520
EIF4G1	36	0.061561992	1521
TNPO2	24	0.061636746	1522
SLC7A2	103	0.061689106	1523
FILIP1L	11	0.061748892	1524
PSMD6-AS2	8	0.061853699	1525
RPL10A	6	0.061985451	1526
C16orf3	7	0.061987444	1527
STK3	10	0.062014031	1528
OXCT1	16	0.062126083	1529
UTS2B	29	0.06216992	1530
GPRC5A	11	0.06224634	1531
MCMBP	23	0.062248016	1532
DCTN1	37	0.06226693	1533
MOBP	40	0.062285061	1534
SLC25A28	3	0.062329152	1535
C10orf32-AS3MT	27	0.062344978	1536
MT3	5	0.062409006	1537
MGME1	18	0.062409896	1538
DBF4	20	0.062417043	1539
CDK8	19	0.062434698	1540
THRA	37	0.0624506	1541
RARG	14	0.062463621	1542
GOLT1A	11	0.062472436	1543
MIR146A	1	0.062653193	1544
GJB4	19	0.062697452	1545
NGFR	28	0.062719426	1546
CYB5D2	5	0.062804583	1547
ST7-AS2	8	0.062804606	1548
ABHD6	18	0.062847947	1549
C12orf68	8	0.062864388	1550
SLC44A2	24	0.06288954	1551
TCOF1	53	0.062944098	1552
SIL1	12	0.062979433	1553
DNAJC25	9	0.062980095	1554
DNAJC25-GNG10	9	0.062980095	1554
KDELR1	4	0.0630289	1555
TXNRD1	50	0.063067524	1556
TTC36	3	0.06310261	1557
RPF2	13	0.063154445	1558
PNISR	11	0.063211925	1559
C16orf54	7	0.063252825	1560
C14orf79	19	0.063322578	1561
CAND1	19	0.063326922	1562
HIRIP3	6	0.063361302	1563
MARVELD3	18	0.063434254	1564
RCSD1	22	0.063477435	1565
SHANK2	103	0.063536008	1566
OR2B2	5	0.063604001	1567
GTF3C2	14	0.063640141	1568
CAPZA1	16	0.063699455	1569
FAM192A	7	0.063821046	1570
ALDH5A1	33	0.063855666	1571
CNBP	6	0.063895893	1572
SLC25A1	7	0.063982723	1573
SNX16	18	0.063984445	1574
SPATA1	24	0.064003752	1575
C11orf52	12	0.064009588	1576
MIR1283-2	3	0.064014114	1577
MS4A8	13	0.064021351	1578
TMEM119	17	0.064045371	1579
GOLGA8B	24	0.064089004	1580
PTPN22	24	0.064205851	1581
HIST1H1D	11	0.064223818	1582
SIX2	8	0.064291491	1583
VPS13B	76	0.064309691	1584
C2orf68	12	0.064326447	1585
CAND2	48	0.064346236	1586
CNIH1	15	0.064430224	1587
INHA	10	0.064527158	1588
TLR9	14	0.064591969	1589
FAM182B	11	0.064671561	1590
OR9Q2	7	0.064808394	1591
METAP2	22	0.06482429	1592
PSMG1	21	0.065067648	1593
ATP2A1	30	0.065094109	1594
LINS	19	0.065173017	1595
SLC39A5	13	0.0652386	1596
HOXD11	9	0.065290688	1597
PTCH1	45	0.065403554	1598
FAM76B	31	0.065420186	1599
ARHGEF37	38	0.065435681	1600
AGPAT2	12	0.065556522	1601
MTMR11	17	0.065610525	1602
KLK13	15	0.065623046	1603
LYRM7	20	0.065664674	1604
PPP4R1L	28	0.065678714	1605
PIGR	20	0.065718565	1606
ZNF213	7	0.065861094	1607
EYS	99	0.065871895	1608
LOC100288524	9	0.066096385	1609
SERPINB13	24	0.066155533	1610
KNCN	8	0.066293525	1611
TUBA1C	18	0.066382033	1612
ZKSCAN3	28	0.066412461	1613
KLHL25	11	0.06646901	1614
IQCD	11	0.066518986	1615
GGT7	27	0.06660061	1616
VPS39	28	0.066627269	1617
CCT2	37	0.066644296	1618
ARGLU1	5	0.066694164	1619
ABCF3	22	0.066743266	1620
IGFALS	15	0.06679748	1621
LANCL2	29	0.066848287	1622
EFHD2	18	0.06685724	1623
EXD3	66	0.066926229	1624
PLCE1	63	0.066927261	1625
FOXL2	10	0.066931738	1626
VAMP2	11	0.067013738	1627
MXD3	19	0.067030667	1628
LIMD1-AS1	29	0.06703491	1629
NTN5	11	0.067124589	1630
C10orf32	15	0.067156149	1631
COPS2	17	0.067170741	1632
SLC25A51	5	0.067219797	1633
TRHR	4	0.067305782	1634
COLCA1	34	0.067407221	1635
PBOV1	11	0.067428632	1636
KCTD18	16	0.06750759	1637
C17orf77	15	0.067522498	1638
SLC45A4	65	0.067525266	1639
KCNT2	35	0.067563033	1640
EDDM3B	11	0.06768019	1641
APH1B	25	0.067699323	1642
SSTR4	8	0.067719311	1643
SLC28A3	34	0.067807088	1644
RBM47	25	0.067981076	1645
PHF20L1	36	0.067986381	1646
VIL1	18	0.068052774	1647
SIGLEC8	15	0.068112581	1648
TMEM216	10	0.068153897	1649
SARDH	52	0.068286547	1650
DSG4	34	0.068300577	1651
CFHR5	19	0.068416766	1652
WNT10B	8	0.068492896	1653
SLC16A14	14	0.068537689	1654
TSGA10IP	4	0.068557395	1655
TRIM44	6	0.068606025	1656
CELF4	12	0.068658793	1657
EDEM2	7	0.068679549	1658
ANKS6	48	0.068687711	1659
CCDC51	7	0.068807038	1660
AMZ1	58	0.068947514	1661
GPR31	3	0.069114451	1662
MICALL2	43	0.069162072	1663
GP9	4	0.069171917	1664
P4HA2	12	0.069189704	1665
ZC3H12C	29	0.069233476	1666
COL12A1	60	0.069281386	1667
DCN	17	0.069357356	1668
BMS1	22	0.069474496	1669
ACO1	33	0.069474691	1670
TAS2R16	2	0.069521719	1671
SF3B4	12	0.069592135	1672
TAF2	30	0.069645483	1673
DHRS4L1	26	0.069687649	1674
ZFAND6	12	0.069707574	1675
ZSCAN18	20	0.069734695	1676
HIP1R	52	0.069771157	1677
ADCY8	35	0.069786011	1678
BCL2L11	18	0.069884094	1679
LOC101928218	11	0.070007956	1680
MUS81	22	0.070064884	1681
SNHG1	9	0.070076835	1682
CA6	35	0.070132983	1683
UNC13C	71	0.070251695	1684
ZNF700	12	0.07025876	1685
POLR2D	21	0.070261746	1686
IL34	22	0.070269841	1687
DYNC1LI1	21	0.070377378	1688
DMTF1	37	0.070535492	1689
HMGXB3	42	0.070587002	1690
MRPS9	17	0.070621709	1691
SELL	20	0.070746914	1692
ZBBX	22	0.070886318	1693
15-Sep	19	0.071106241	1694
GPR18	4	0.071112969	1695
DSEL	31	0.071125773	1696
ACSS2	24	0.071146816	1697
OR5B2	10	0.071195597	1698
ZSCAN1	13	0.07121407	1699
ZAP70	10	0.07125425	1700
SLC6A9	31	0.071297699	1701
VPS13D	93	0.071326208	1702
PAXBP1	21	0.071368398	1703
RSU1	37	0.071395225	1704
MT1E	10	0.071457578	1705
MIR4772	1	0.071469618	1706
PPIH	11	0.071541835	1707
CEND1	13	0.071551335	1708
HS3ST6	12	0.071595221	1709
DCST2	17	0.071701249	1710
GFOD2	5	0.071727447	1711
LOC100287042	5	0.071840412	1712
ABR	77	0.07197716	1713
CCNO	8	0.072090016	1714
MORN2	4	0.072143061	1715
ADC	20	0.07216178	1716
CIB2	16	0.072258067	1717
ZNF230	10	0.072268533	1718
LIMD1	41	0.072297088	1719
KIAA2026	36	0.072297632	1720
FBL	6	0.072357292	1721
ZBTB46	27	0.072363395	1722
ELF3	16	0.072450301	1723
LOC641515	8	0.072458239	1724
IQGAP3	35	0.072462901	1725
RPS6KC1	16	0.072477715	1726
CGNL1	56	0.072581148	1727
MMRN1	26	0.072621245	1728
PRSS38	14	0.072676701	1729
UGT1A6	84	0.072705419	1730
GCGR	23	0.072817868	1731
ATP2C1	27	0.072864624	1732
NAA20	5	0.072941203	1733
RETSAT	21	0.07294267	1734
CACFD1	19	0.073029075	1735
BTBD18	5	0.073055266	1736
DAGLB	41	0.073106182	1737
JMJD6	23	0.073117457	1738
SLC31A2	24	0.073119056	1739
CYTIP	17	0.073159669	1740
LOC100507205	6	0.073188557	1741
ABCB6	15	0.073203364	1742
TTC4	26	0.073261056	1743
CLIP3	15	0.073329558	1744
TRIM32	31	0.073390045	1745
TNIP3	27	0.073398694	1746
KIF19	48	0.073405358	1747
PEF1	8	0.073560342	1748
C5orf48	5	0.073571033	1749
AHCTF1P1	6	0.073572895	1750
TEX26	15	0.07358125	1751
APH1A	7	0.073666385	1752
DERL1	18	0.073706643	1753
SRC	21	0.073756616	1754
SNX33	7	0.07382634	1755
TPRXL	6	0.073860083	1756
GADD45A	4	0.073873179	1757
GULP1	34	0.073911263	1758
NUP54	24	0.073933748	1759
FAM83E	17	0.073965912	1760
LAP3	17	0.074000705	1761
CHRDL2	29	0.074014913	1762
ARHGEF17	44	0.074049186	1763
RNPEPL1	21	0.074071833	1764
VAC14	26	0.074096801	1765
F13A1	52	0.074206716	1766
MDM2	33	0.074323249	1767
NUDT7	15	0.074325721	1768
RASGRP3	46	0.074373075	1769
SLC38A6	19	0.07440012	1770
PTPRQ	77	0.07441054	1771
TMIGD1	6	0.074430078	1772
SMIM13	33	0.074446826	1773
OSBPL11	23	0.074470974	1774
DPY19L4	20	0.074482089	1775
SMAD2	46	0.074588188	1776
LOC644145	3	0.074621574	1777
COL24A1	79	0.074634237	1778
KNOP1	15	0.07468197	1779
TNNT3	29	0.074689595	1780
WDHD1	44	0.074696227	1781
ZNF251	10	0.074751489	1782
CASP7	17	0.074762998	1783
SNED1	78	0.074878194	1784
NPC1	65	0.074886722	1785
STT3B	13	0.074896994	1786
KATNAL1	35	0.074912872	1787
MFAP4	3	0.075034187	1788
NEU1	11	0.075048491	1789
RPL3	35	0.075101642	1790
ATP2B2	73	0.075107786	1791
RGS3	63	0.075150517	1792
C4orf29	14	0.075328045	1793
WSB1	13	0.075333296	1794
PIP5KL1	11	0.075369466	1795
HSD17B8	12	0.075370367	1796
HIC1	9	0.075404124	1797
HOXA-AS3	22	0.075450413	1798
ELMO1	40	0.075458635	1799
BRWD1	89	0.075495903	1800
CLDN7	4	0.075499357	1801
MIA2	12	0.075516352	1802
MLLT3	40	0.075684087	1803
ZSCAN4	7	0.075697503	1804
LOC285878	9	0.075701153	1805
DDX43	21	0.075705193	1806
LOC101060175	28	0.07581395	1807
FAM47E-STBD1	25	0.075824055	1808
PTGR2	20	0.075896508	1809
DKK3	16	0.076008268	1810
C1orf204	25	0.07607955	1811
ARHGEF11	62	0.076114874	1812
RANBP10	8	0.076219715	1813
COX10	50	0.076224803	1814
ACTN2	50	0.076240343	1815
TPM1	50	0.076275761	1816
SLMO1	8	0.076281718	1817
PLEKHA8P1	6	0.076287163	1818
ROPN1B	8	0.076310258	1819
EDARADD	25	0.07636503	1820
NFU1	9	0.076372532	1821
LIMS2	45	0.076399772	1822
KDM4A-AS1	9	0.076545018	1823
YIPF2	9	0.076559586	1824
KIF24	25	0.076581259	1825
XXYLT1	32	0.076617713	1826
HIST1H2AI	3	0.07671381	1827
TP73-AS1	7	0.076754782	1828
DENND6B	30	0.07679046	1829
NCF4	33	0.076813264	1830
MRPS25	18	0.07689993	1831
RPL32	21	0.076940645	1832
PPAP2A	14	0.07696064	1833
DEFB114	2	0.077063337	1834
TXNL1	12	0.077185984	1835
MAP9	54	0.077186132	1836
DDX49	23	0.077288115	1837
BARX2	23	0.077295477	1838
SLITRK1	11	0.07729763	1839
LOC646471	11	0.07765894	1840
BTBD16	35	0.077729706	1841
TMEM70	21	0.07776751	1842
ABCB10	12	0.077891152	1843
DCTN4	18	0.077945511	1844
MTMR9	85	0.077983825	1845
ALG1L	11	0.077994788	1846
FAM3C	12	0.07806645	1847
TAOK1	11	0.078178504	1848
CLEC4A	16	0.078282164	1849
HHIP	26	0.078294393	1850
MTCH2	22	0.078416234	1851
PCDHGA7	178	0.078445451	1852
MRPL28	26	0.078484394	1853
OR4C11	7	0.0786797	1854
KIF2A	19	0.078730754	1855
GAPVD1	42	0.078751957	1856
CDC25B	27	0.078786819	1857
OTUB2	27	0.078999369	1858
LPHN3	38	0.079046323	1859
PABPC3	8	0.079048008	1860
OR13J1	2	0.079105426	1861
ZNF181	15	0.079126472	1862
VPS28	11	0.079172538	1863
RILPL1	28	0.079190551	1864
PHKG2	15	0.079295234	1865
FLG-AS1	62	0.079330477	1866
CCDC60	32	0.079339355	1867
ACSF2	22	0.079374555	1868
PHLDA2	1	0.07944255	1869
RNASEK-C17orf49	14	0.079452125	1870
CDH5	23	0.079469572	1871
ZADH2	28	0.079493586	1872
RTBDN	7	0.079518425	1873
CEP164	55	0.079523394	1874
ZNF586	7	0.079526476	1875
MPP6	24	0.079565064	1876
INTS6	19	0.079587413	1877
EIF4G3	42	0.079594509	1878
YJEFN3	8	0.079616932	1879
SLC17A9	29	0.079649588	1880
MYO18A	60	0.079750801	1881
POGK	20	0.079758317	1882
ASTN2	78	0.079803935	1883
LIMCH1	95	0.079846435	1884
C8orf56	4	0.079909928	1885
PNPLA7	61	0.07996752	1886
B3GAT3	11	0.079994901	1887
PREX2	86	0.080019665	1888
NAPB	27	0.080043093	1889
MYH1	38	0.080053726	1890
TP53I11	20	0.080071679	1891
TRIP6	15	0.080129776	1892
GNG13	9	0.0802457	1893
LHX9	35	0.080326873	1894
CYP2F1	29	0.080390934	1895
OR8S1	9	0.080552956	1896
ZNF763	20	0.080568871	1897
HOXD-AS1	7	0.080579595	1898
ZCRB1	7	0.080591132	1899
TMEM98	23	0.080598093	1900
BRAT1	49	0.080699963	1901
12-Sep	17	0.080729002	1902
TJP3	41	0.080733941	1903
SLC45A3	20	0.080748091	1904
TMEM8C	12	0.080776381	1905
LEPROT	74	0.080800247	1906
FABP3	9	0.080890572	1907
C19orf47	15	0.080902042	1908
STAU2-AS1	8	0.080903454	1909
CHDH	25	0.080917695	1910
ZNF746	42	0.080923427	1911
STK39	20	0.080962964	1912
SAFB	17	0.081027201	1913
KTN1-AS1	8	0.081100132	1914
MST1L	45	0.081101155	1915
BRINP3	8	0.081117699	1916
GUCD1	18	0.081143035	1917
ZNF226	17	0.081349912	1918
PRSS23	14	0.081414045	1919
C3orf70	24	0.081549147	1920
TLR2	15	0.08171074	1921
KRIT1	13	0.081721707	1922
TAAR5	7	0.081723753	1923
M6PR	16	0.081795298	1924
MRPL18	10	0.0818145	1925
CBY3	7	0.081950927	1926
SLC25A36	31	0.082070158	1927
SMARCAD1	31	0.082115514	1928
PKLR	23	0.082122637	1929
TATDN3	23	0.082227038	1930
DLX1	9	0.082243787	1931
KRT40	40	0.082255397	1932
LOC101928498	4	0.082503107	1933
APLF	22	0.08257848	1934
CCDC181	7	0.082600012	1935
GTF2H1	25	0.082629465	1936
ZFP91-CNTF	29	0.082686955	1937
PDC	6	0.08274697	1938
RCN1	20	0.082788133	1939
WFDC10B	7	0.082800355	1940
ACTR3	25	0.082892658	1941
ABCC5	55	0.083046916	1942
SV2C	74	0.083129	1943
ALDH6A1	27	0.083149402	1944
GJA9	9	0.083186509	1945
FAT1	112	0.083204615	1946
UBE2D1	8	0.083228626	1947
AGRN	88	0.083275805	1948
TNFSF9	5	0.083284725	1949
FCAMR	25	0.083292607	1950
C13orf35	8	0.08334843	1951
ARIH2	18	0.083414238	1952
ITIH4	34	0.083443872	1953
TMED7-TICAM2	22	0.083566911	1954
HTRA2	10	0.083645394	1955
RHBDF1	32	0.083650761	1956
C7orf72	19	0.083699068	1957
KATNA1	10	0.083727337	1958
MIR1255B1	1	0.083815693	1959
RPP14	16	0.083821613	1960
ASH1L	35	0.08387978	1961
C14orf80	24	0.083909151	1962
TMEM2	61	0.083955032	1963
ZNF234	18	0.083963135	1964
CREBL2	21	0.084126996	1965
HNRNPF	11	0.084246756	1966
NUP35	18	0.084303238	1967
RNF5P1	6	0.084598884	1968
UGT1A5	73	0.084623519	1969
SLFN14	18	0.084676768	1970
AFM	11	0.084681843	1971
CCDC92	28	0.08474287	1972
RRAGA	6	0.084768363	1973
VPS33A	17	0.084780575	1974
ARHGEF28	59	0.084850454	1975
GLT8D2	19	0.08488404	1976
ACTBL2	19	0.08491128	1977
S100A7L2	10	0.084942766	1978
NXF1	17	0.084983349	1979
GALR3	4	0.084997536	1980
C10orf71	35	0.085001528	1981
NBPF6	3	0.085056667	1982
TGOLN2	46	0.08507416	1983
DLGAP2	91	0.085119881	1984
IRS2	24	0.085179788	1985
MRAP2	16	0.085221871	1986
PKP3	26	0.085247208	1987
DHRS4L2	39	0.085292012	1988
TMEM40	26	0.08536124	1989
RCHY1	24	0.085377482	1990
GLI2	50	0.085385432	1991
PEA15	12	0.085506702	1992
[truncated: 17,823 more rows]
