# Supplementary material for: Human genetic variation in GLS2 is associated with development of complicated Staphylococcus aureus bacteremia
Source: PLoS Genet. 2018 Oct 5;14(10):e1007667. doi: 10.1371/journal.pgen.1007667 (PMC6192642; doi:10.1371/journal.pgen.1007667)
Supplement: S2 Table — Results are presented in rank-order from most significant to least significant. (CSV) [file pgen.1007667.s023.csv]

Gene	Number of SNV	SKAT-O p-value	Rank
LCMT2	10	2.53E-05	1
EFCAB4B	53	6.12E-05	2
CDK3	8	0.000104551	3
SERPINA5	32	0.000113688	4
TTC16	19	0.000180521	5
TM7SF3	17	0.000243016	6
SRSF4	6	0.00025238	7
FAM153B	7	0.000280553	8
PAK1	18	0.000330827	9
HIVEP1	43	0.000361251	10
AXDND1	53	0.000401163	11
MIOS	14	0.000472531	12
ABCB11	30	0.000505983	13
FAM221A	19	0.000553519	14
ZNF766	17	0.000566224	15
CSDE1	15	0.00058736	16
DCAF5	21	0.000598828	17
ZC3HAV1	37	0.000622252	18
KYNU	17	0.000628485	19
AGAP2	18	0.000669965	20
TMEM39B	9	0.000695423	21
C15orf60	6	0.000809121	22
PSMG3	7	0.000842561	23
TRIM17	14	0.000867093	24
CHRNA2	14	0.00088804	25
SLC3A2	7	0.000938976	26
PHLPP1	21	0.000977033	27
LOC100129175	9	0.000982693	28
GPC2	7	0.000993613	29
NRDE2	34	0.001043572	30
OR5AK2	5	0.001069538	31
NFYB	13	0.001157546	32
MYO1F	47	0.0012199	33
C7orf69	24	0.001223102	34
FAM201A	5	0.001342303	35
CCDC92	24	0.001358474	36
POP4	13	0.001378198	37
KRTAP19-8	1	0.001380303	38
CDC25B	24	0.001429992	39
PPP1R26	20	0.001467244	40
PAFAH2	15	0.00147341	41
BAG3	21	0.001508658	42
KRIT1	8	0.00151787	43
EIF3I	6	0.001632432	44
PYROXD2	49	0.00166843	45
RBMXL1	24	0.001678984	46
IL20RA	19	0.001685236	47
ADM2	23	0.001771501	48
PIGQ	35	0.001780038	49
ZNRD1-AS1	27	0.001795884	50
TGFB1	7	0.001810468	51
ZNF367	9	0.001929745	52
SMARCA5	49	0.00195261	53
POC5	21	0.002063015	54
ANKS6	42	0.002075658	55
SDR39U1	21	0.002088466	56
ZNF48	18	0.002188271	57
CA6	34	0.002340801	58
STX6	15	0.002343288	59
FNDC7	19	0.00234868	60
DDR1	37	0.002365834	61
ANKZF1	24	0.002394127	62
MND1	12	0.002490334	63
UGCG	22	0.002506245	64
CABYR	7	0.002508974	65
PROSC	10	0.002561129	66
RIPPLY2	3	0.002572994	67
HECA	16	0.002626973	68
SSTR3	25	0.00264153	69
KCNH8	33	0.002652247	70
SAYSD1	12	0.002659386	71
CDHR3	34	0.002692069	72
TRMT12	9	0.002699699	73
ZNF479	6	0.002882372	74
UPB1	26	0.002900337	75
FBXO47	7	0.002906988	76
TMEM260	29	0.00294312	77
RAD51	9	0.002954451	78
LOC401324	7	0.002969435	79
TMEM62	10	0.003002869	80
CTSF	13	0.003010357	81
AGBL2	18	0.003069345	82
TRPM2	65	0.003071084	83
C17orf67	9	0.003098748	84
DGKI	41	0.003204956	85
MIR2053	1	0.003224419	86
NKX2-6	5	0.003324056	87
MGME1	14	0.003427304	88
CLDN14	7	0.003436664	89
SLC25A16	10	0.003454331	90
IQCC	11	0.003479709	91
NDUFC2	6	0.003538395	92
NGLY1	10	0.003593584	93
NYAP2	24	0.003703226	94
IGF1	17	0.003726567	95
TFF1	11	0.003731341	96
KANK2	28	0.003740437	97
TNKS1BP1	39	0.00375936	98
TRAF3IP3	26	0.003768284	99
KIAA1551	25	0.003793384	100
PLEC	154	0.003810911	101
TMEM45B	11	0.003836055	102
DNAJA4	22	0.00384868	103
ELSPBP1	22	0.00385019	104
ZC3H10	3	0.003927095	105
OSR1	3	0.003933625	106
HCCAT5	5	0.003947546	107
ABCB6	12	0.004007034	108
SPRR2F	7	0.004007829	109
PPARD	23	0.004038086	110
IQGAP1	40	0.004072092	111
BLCAP	11	0.004083958	112
MDGA2	31	0.004173054	113
DNAJB8	10	0.004191782	114
RPLP0	7	0.004260823	115
ACP2	22	0.004311343	116
C11orf96	2	0.004340563	117
EPB41L4A-AS2	4	0.004356705	118
IGSF3	23	0.004370142	119
MRGPRF	11	0.004378428	120
USP25	26	0.004424004	121
EMR4P	30	0.004428858	122
RAD1	8	0.004441471	123
SERPINA13P	11	0.004479778	124
HSP90AB1	21	0.004491947	125
PRSS12	24	0.004496511	126
C1orf204	23	0.004506375	127
DNAL4	6	0.004530913	128
ZNF639	8	0.004587728	129
ZNF358	5	0.004651006	130
NCK1	13	0.004652132	131
ATP2A1	27	0.004748429	132
PPIP5K2	30	0.004755539	133
ATP4B	15	0.004930703	134
STMN4	19	0.004941609	135
CLEC4F	16	0.00496132	136
KLHDC4	51	0.004963491	137
NEDD1	24	0.004998315	138
CCDC25	24	0.004998757	139
IVD	30	0.005057192	140
GSTCD	28	0.005058284	141
DPY19L2	33	0.005086736	142
FHL3	8	0.005099179	143
TUBD1	9	0.005188712	144
SLC5A10	48	0.005219686	145
FGF8	3	0.005245045	146
IL5RA	35	0.005267007	147
CLPB	23	0.00530896	148
PARP8	39	0.005312474	149
MANEA	22	0.005352336	150
SKIV2L	39	0.00540795	151
SLC14A1	31	0.005426052	152
GRHL2	36	0.005439559	153
OR1L4	5	0.005458805	154
HMCN2	88	0.005528669	155
LOC100507435	2	0.005552515	156
SEL1L2	19	0.00564544	157
CLCA1	22	0.005665664	158
ALX1	4	0.005674597	159
TIMM17A	11	0.005708789	160
DST	133	0.005738884	161
TANC2	23	0.005795024	162
PITPNM3	43	0.005796195	163
C1RL-AS1	5	0.005803476	164
TFF2	9	0.006003838	165
PRICKLE1	18	0.006008556	166
DPPA3	3	0.006039088	167
F2RL3	7	0.006044649	168
SLC34A3	19	0.006095953	169
RBKS	11	0.006108639	170
EIF4G1	28	0.006161897	171
TMEM81	10	0.006226146	172
PRRT3	16	0.006234997	173
EPN3	26	0.006238812	174
SRR	7	0.006292046	175
KIR3DX1	15	0.006386881	176
MAPT	56	0.006388735	177
HOXB1	7	0.006442486	178
C11orf24	10	0.006493807	179
ZSCAN10	13	0.006515352	180
CNTN2	57	0.006616587	181
TFAP2D	9	0.006617823	182
NCDN	13	0.006725142	183
SLC6A13	25	0.006770906	184
CD82	22	0.006773729	185
PRM2	5	0.006782551	186
LRRC55	26	0.00680768	187
KRTAP10-11	5	0.006844268	188
LOC101929012	2	0.006913495	189
CD80	15	0.006976371	190
FECH	18	0.00700707	191
MRPL48	15	0.007033486	192
TEN1-CDK3	14	0.007046072	193
GOLGA7B	12	0.007054615	194
SYNPR-AS1	7	0.007059455	195
DHX32	17	0.007097816	196
ARID2	19	0.007191601	197
C22orf31	8	0.007223823	198
UAP1L1	13	0.007277603	199
SUSD2	19	0.007288111	200
CAPN2	54	0.007291533	201
UTP14C	15	0.007358975	202
PPP1R11	17	0.007453521	203
HPCAL4	19	0.007482522	204
LOC101928108	6	0.007522729	205
PTPRF	61	0.007528355	206
IRS2	21	0.007570396	207
SYNGR3	5	0.007596983	208
ANK3	88	0.007646807	209
CPSF1	25	0.007679922	210
C16orf13	4	0.007682749	211
STMN3	7	0.007748154	212
DPYD	39	0.007829534	213
KCNJ16	3	0.007856743	214
IGFL3	4	0.007891818	215
AKR1C1	14	0.007906248	216
OR10H4	8	0.00794773	217
ZNF207	8	0.007964687	218
IL2RA	34	0.007971906	219
KCNV2	15	0.007988621	220
GYPC	12	0.008026615	221
EHHADH	17	0.008043755	222
CYP2G1P	23	0.008056672	223
KCTD18	14	0.008142043	224
GEM	15	0.008163264	225
OXNAD1	37	0.008200282	226
MAP4K4	27	0.008225245	227
CPA1	14	0.00825534	228
HLA-J	15	0.008260614	229
E2F8	23	0.008299506	230
RNF38	14	0.008305028	231
MYLK4	23	0.008341397	232
MGAT4C	4	0.008368895	233
OSER1	8	0.008470887	234
CDH5	18	0.008493162	235
ASXL2	27	0.008495864	236
LOC641515	7	0.008538939	237
TSNARE1	42	0.008592582	238
ARHGEF17	38	0.008595471	239
MTCH2	19	0.00869593	240
ROCK1	16	0.008706319	241
ARHGAP20	20	0.008728604	242
TRAT1	8	0.008776411	243
CALML3	7	0.008825478	244
MRPS30	9	0.008857715	245
SMCHD1	33	0.008954727	246
KCNRG	18	0.00902642	247
JPH2	23	0.009157803	248
STK32B	29	0.009211874	249
RICTOR	42	0.009236068	250
PLEKHA8P1	5	0.009243941	251
CNR1	15	0.009264633	252
PTPRN	30	0.009270318	253
TEX36	13	0.009297027	254
ZNF195	38	0.009297717	255
HHEX	7	0.009410269	256
LINC00934	1	0.009424991	257
LOC101054525	4	0.009430664	258
PARK7	9	0.009468529	259
ZNF418	16	0.009476746	260
BAP1	24	0.009487464	261
ICK	19	0.009515316	262
ACSS3	24	0.009535138	263
GDF2	9	0.009557398	264
SACM1L	38	0.009571624	265
GTF2H4	22	0.009571678	266
POLR3A	34	0.009604562	267
TTC24	18	0.009617047	268
DYNLRB2	13	0.009647609	269
LOC285878	8	0.009803648	270
ALOX5	29	0.009857091	271
MIR182	2	0.009874853	272
CDH4	69	0.009907167	273
SAMD15	11	0.00990885	274
SSB	13	0.00992047	275
ZNF439	13	0.009923065	276
TMEM63C	45	0.009984014	277
GP5	23	0.010013006	278
C2orf91	27	0.010023876	279
DLEC1	45	0.010065968	280
RPS10	5	0.010143694	281
PLSCR5	17	0.010147529	282
OR2A25	5	0.010250238	283
FABP2	18	0.010256361	284
GRIA4	38	0.010280876	285
FLI1	26	0.010310219	286
PLAC9	5	0.010337425	287
C15orf59	10	0.010339608	288
TRIM11	12	0.010357478	289
TEX22	7	0.010372812	290
GUCD1	12	0.010405605	291
ZSCAN29	14	0.010438578	292
C20orf96	29	0.010525461	293
TBCD	84	0.010603185	294
CCND2	24	0.01060576	295
RAB2B	19	0.01064273	296
UAP1	12	0.010644309	297
NAP1L4	22	0.010649491	298
CD177	15	0.010694293	299
10-Mar	17	0.010812869	300
BMP8B	16	0.010856529	301
SPRY1	8	0.010859148	302
C10orf76	31	0.010907511	303
FAM120A	16	0.010923392	304
SNHG16	31	0.01094138	305
ZNF629	4	0.010979989	306
TP53BP2	22	0.011126666	307
UCP2	1	0.011184951	308
EGFR	70	0.011261027	309
SYT7	32	0.011265606	310
TMEM139	5	0.011305942	311
HTR6	11	0.011313922	312
GOLGA4	44	0.011320668	313
PIGR	19	0.011382351	314
RBM38	21	0.011382659	315
GABRA1	18	0.011388135	316
INVS	18	0.011489586	317
FAIM3	12	0.011512022	318
PKD1L1	109	0.011542181	319
MIR4268	1	0.011551115	320
PREP	22	0.011562079	321
AK1	19	0.011570981	322
DKK3	13	0.011686658	323
ABCC6P1	3	0.011717821	324
SLC22A17	9	0.011728144	325
FOCAD	55	0.011746729	326
WDR3	26	0.011777557	327
CHST14	7	0.011802877	328
GLTSCR1	23	0.011841216	329
HNF4A	18	0.011842731	330
RNF44	12	0.011860828	331
HS1BP3	76	0.01189007	332
AGAP11	9	0.011930825	333
EMR1	46	0.011938716	334
CCDC108	39	0.011954076	335
FBXL6	5	0.011978673	336
B3GAT1	7	0.01198547	337
PGPEP1L	8	0.012011807	338
CACNA1D	63	0.012015977	339
MFN1	10	0.012061831	340
INPPL1	29	0.012096141	341
DCAF8	9	0.012139727	342
OR2T4	13	0.012185571	343
OR11H4	4	0.012208805	344
KLHL35	9	0.012210175	345
ETFB	10	0.01224201	346
HSD17B7	11	0.012263714	347
DTWD1	9	0.012304017	348
C5orf30	13	0.012363883	349
SPRY4	26	0.012365817	350
COX6A1	6	0.01243074	351
COMMD2	18	0.012466904	352
PIGK	21	0.012499588	353
OR13C4	2	0.012503471	354
ZCRB1	4	0.012520638	355
OR6B2	5	0.012542113	356
CHAMP1	11	0.012571227	357
HLCS	25	0.012674586	358
HACL1	21	0.012709458	359
MICALL2	38	0.012713305	360
CRNN	6	0.012821229	361
CREBL2	19	0.012878492	362
SHROOM1	7	0.012891926	363
TCL1A	9	0.012895546	364
NRN1L	4	0.012943562	365
MIR3686	1	0.012963219	366
KAT5	18	0.013008317	367
DNAJC5	32	0.013018324	368
NDUFC2-KCTD14	25	0.013129616	369
WDR92	6	0.013132791	370
TAAR5	7	0.013199906	371
XCL1	17	0.013237361	372
FOXP4	36	0.013267951	373
OR4D2	4	0.013280147	374
NUDT15	8	0.013286419	375
KDM5A	43	0.013312801	376
CDKL2	9	0.013342679	377
FXYD6	8	0.013352309	378
VASH2	29	0.013353896	379
GPATCH4	26	0.013359657	380
ADAM22	51	0.013380627	381
SLC2A6	13	0.013389048	382
SARNP	4	0.013425521	383
MVK	21	0.01343857	384
HSF1	13	0.013454399	385
HSH2D	13	0.013462357	386
LOC389705	4	0.01347405	387
DDHD1	22	0.013550092	388
NPC1L1	35	0.013593863	389
GLCCI1	15	0.013638301	390
LINC00305	5	0.013697125	391
MNS1	11	0.013705297	392
WBSCR27	9	0.013746934	393
KLK9	4	0.013785324	394
SMG7	21	0.013832059	395
MORN2	4	0.01384247	396
GSK3B	24	0.013869616	397
HMGCR	16	0.013869924	398
C11orf57	15	0.013878273	399
TLR9	11	0.013918529	400
SERPINA9	30	0.014009065	401
SKP1	2	0.014032066	402
ZNRD1	13	0.014041261	403
TP53I11	19	0.014048938	404
LPCAT3	10	0.014171734	405
STEAP2	26	0.01417577	406
KHNYN	55	0.014201265	407
GPR37L1	18	0.01425864	408
PPEF2	24	0.014263835	409
RNF187	6	0.014267678	410
CHRNB4	7	0.014309145	411
OR56A1	4	0.01432799	412
DDX43	19	0.014328481	413
UNC5C	59	0.01435829	414
KAT7	10	0.014397353	415
SPAG17	52	0.014408301	416
TVP23B	10	0.014439581	417
GPHB5	5	0.014474225	418
FAM50B	5	0.014480777	419
TRIM72	4	0.014503	420
TMEM123	26	0.014554894	421
BAI3	38	0.014591656	422
OR1L6	8	0.01465523	423
LPHN3	36	0.014686595	424
TAS2R60	4	0.014729158	425
LINC00477	2	0.014754342	426
HOXD8	6	0.014759314	427
FBLIM1	28	0.014772867	428
ARHGEF3	50	0.014785507	429
RAP1GAP2	40	0.014786049	430
MC3R	4	0.01478727	431
TMIGD1	6	0.014795923	432
OPA3	4	0.014852213	433
EXOSC7	15	0.014932987	434
DDB2	12	0.014942372	435
ARHGAP31	32	0.015051466	436
ADH1A	8	0.015097566	437
PSMA2	7	0.015128777	438
METTL20	11	0.015168506	439
BRD7	14	0.015226877	440
MOB4	13	0.01528434	441
FAM92B	14	0.015376316	442
VPS37B	25	0.015384427	443
MYADM	4	0.015392325	444
OR5AU1	7	0.015492086	445
SEC63	32	0.015533247	446
C9orf85	11	0.0155704	447
KIR3DL2	14	0.015594418	448
MTX3	17	0.01566072	449
ARHGEF37	33	0.015662143	450
NEU1	9	0.015761249	451
CYP4A11	15	0.015773069	452
FAM160A1	13	0.015912281	453
BCAN	23	0.015934366	454
APH1B	24	0.015993348	455
MS4A13	13	0.015995944	456
ZNF777	15	0.016056387	457
IL33	20	0.016059266	458
DGAT1	13	0.016082837	459
DSC2	20	0.016096885	460
JAKMIP1	38	0.016195115	461
HOXD9	8	0.01625197	462
NTAN1	8	0.016279095	463
SIKE1	8	0.016329523	464
RNF207	23	0.016408059	465
MFSD7	36	0.016482319	466
ROCK2	35	0.016606615	467
KCNV1	12	0.016666681	468
CES3	13	0.016706371	469
OR4K5	3	0.01671868	470
SUPT6H	23	0.016795233	471
CD1C	7	0.01684698	472
OR2F2	5	0.016852549	473
ARL8B	13	0.016900538	474
GCH1	11	0.016936284	475
C19orf70	2	0.016964111	476
SIX2	7	0.017023954	477
ING2	5	0.01706412	478
SERINC4	11	0.017113699	479
AZIN1	21	0.017190118	480
SH3GLB2	12	0.017215812	481
C19orf77	4	0.017233928	482
FAM204A	13	0.017382692	483
ATP5L	2	0.01738699	484
PAAF1	19	0.017392819	485
UBN1	35	0.017427443	486
RILPL1	25	0.0174635	487
ZNF565	9	0.017472635	488
CHSY1	21	0.017477341	489
LOC100996455	9	0.017536701	490
TRPC4	17	0.017538308	491
SSR1	61	0.017560181	492
IMP3	6	0.017578001	493
MYCN	2	0.017616381	494
RTN4R	8	0.017624029	495
NBN	35	0.017692238	496
C6orf10	131	0.017773106	497
ARNT	22	0.017776343	498
RASGRP3	41	0.017783987	499
DNAJB11	16	0.017805642	500
TDP2	22	0.017807298	501
FSIP1	32	0.017868376	502
ADRBK2	14	0.017871728	503
TMEM249	5	0.017912296	504
PPP1R7	13	0.01797328	505
CCNDBP1	12	0.018043767	506
TAT	12	0.018092896	507
DPM1	2	0.018215815	508
MIR196A2	1	0.018224102	509
PKHD1	116	0.018225523	510
TMEM104	22	0.018232005	511
C5AR1	9	0.01823526	512
SP9	16	0.018265314	513
SLC16A8	6	0.018285732	514
HINT3	10	0.018290008	515
CRIP1	7	0.018324155	516
SUMO1	3	0.018335619	517
OR9Q1	26	0.018359263	518
ZNF391	26	0.018590867	519
LRRC52	9	0.018594893	520
FXYD3	12	0.01861913	521
LRRC4B	6	0.018624061	522
SELT	8	0.018633279	523
UBXN11	25	0.0187679	524
HSF4	10	0.018816495	525
C9orf106	1	0.018832532	526
ABCC6P2	1	0.019031749	527
M1AP	12	0.01906401	528
CNR2	42	0.019085388	529
SFSWAP	23	0.019165987	530
NDUFS4	8	0.019170625	531
DUSP3	2	0.019215429	532
ANXA10	12	0.019390604	533
LOC285548	6	0.019396537	534
ZNF646	21	0.019430828	535
SLC25A22	21	0.019475251	536
ZFP37	6	0.019507567	537
COL18A1	159	0.01952898	538
RNASEL	26	0.019680441	539
NCS1	12	0.019718793	540
SSBP3-AS1	13	0.019791356	541
CCSAP	19	0.019827435	542
DUOXA1	14	0.019833037	543
MALAT1	28	0.019850897	544
SH3TC2	27	0.019866546	545
SNORD127	1	0.019887953	546
IL25	6	0.020108995	547
ASB15	12	0.020125416	548
C19orf18	9	0.0201319	549
C3orf70	23	0.020178197	550
IGDCC4	35	0.020252141	551
CHST15	19	0.02029552	552
KRTAP5-7	3	0.020295755	553
PIGC	9	0.020310577	554
BZW1	11	0.020376549	555
C11orf44	22	0.020414239	556
CASP6	12	0.020422858	557
LOC100506963	3	0.020422918	558
MYRFL	33	0.020482362	559
OR2A5	7	0.020483824	560
NAGS	6	0.02060137	561
ISOC2	8	0.020640484	562
MCOLN3	21	0.02066636	563
IQCF3	5	0.020673255	564
CALCR	23	0.020685568	565
HIST1H1T	10	0.020712785	566
MMP19	14	0.020774838	567
FAM84B	12	0.02078222	568
DYRK1A	30	0.020817876	569
IGFL1	6	0.020820803	570
LIPN	15	0.020872075	571
LOC286059	5	0.020978565	572
TBL1XR1	27	0.021007606	573
GP1BB	3	0.021057708	574
TUBA4B	12	0.021061253	575
LRRC46	5	0.021078517	576
HADHA	14	0.021163022	577
METRNL	15	0.021205673	578
LOC101929597	1	0.021226704	579
METTL23	2	0.021281087	580
GSTM5	25	0.021414022	581
LOC100128714	7	0.021415653	582
COA4	3	0.021437373	583
FAM92A1	14	0.021497553	584
ORMDL3	13	0.021541089	585
ITM2B	5	0.021577367	586
NAA11	3	0.021625194	587
CBLN1	6	0.021626489	588
MIR1255B1	1	0.02163061	589
LINC00174	4	0.021751553	590
ESRP2	13	0.021765786	591
RRP7A	38	0.021788895	592
SLC17A5	25	0.021843117	593
HNRNPF	10	0.021894312	594
MIR4432	2	0.021969713	595
ZNF317	18	0.022083685	596
RPS6KB1	15	0.022088191	597
SNX11	3	0.022115518	598
SIPA1	19	0.022184585	599
HIST1H4H	10	0.022225197	600
MPND	12	0.022229283	601
ZBTB11	23	0.02224698	602
LMBR1	32	0.022289952	603
GATA6	9	0.022319085	604
HS3ST6	8	0.022340109	605
DUSP18	13	0.022437925	606
DDX23	13	0.022503164	607
ATF7	9	0.022653187	608
TFPI	16	0.022693031	609
SERINC3	15	0.02273756	610
ESRRA	7	0.022766389	611
FAM117A	10	0.022803592	612
HSPE1-MOB4	17	0.022825059	613
SMC6	21	0.022825247	614
TMCC2	19	0.022898165	615
FAM114A1	38	0.022923996	616
LRCH1	28	0.022966636	617
DEFB1	9	0.022985004	618
CLVS2	8	0.022992313	619
RECK	22	0.023018151	620
DYDC1	5	0.023019375	621
NAT10	26	0.023030384	622
MS4A4E	7	0.023136844	623
CCDC140	4	0.023166966	624
MFAP4	2	0.023230983	625
LMO4	17	0.023255658	626
PEX5	25	0.023266325	627
FAM195A	3	0.023269017	628
PUS10	18	0.023295304	629
ITIH4	27	0.023304204	630
CCDC84	8	0.023310966	631
RALA	8	0.023335982	632
HS3ST3A1	15	0.023354814	633
SLN	4	0.023397231	634
KIF13A	73	0.023513281	635
RPS25	7	0.023525759	636
SRRM4	46	0.023543156	637
GP9	3	0.023549494	638
UNC13C	66	0.023582994	639
KLLN	3	0.023596866	640
PGRMC2	12	0.023645759	641
IFIT1B	7	0.02370753	642
OSMR	40	0.023730695	643
ZNF818P	4	0.023797697	644
OR4X2	3	0.023805935	645
FOXI1	19	0.023813557	646
MCEE	5	0.023830073	647
MAK	20	0.023873809	648
SAMM50	28	0.023898277	649
ANKRD13C	12	0.02389931	650
JAZF1	21	0.023914062	651
UBR3	37	0.023932693	652
STAU2-AS1	7	0.023954595	653
NKAIN4	29	0.024029183	654
ACSF2	18	0.024151627	655
FAM81A	23	0.024155643	656
DPYD-AS1	5	0.024205553	657
RAB28	25	0.02422756	658
CAB39	19	0.02431809	659
SMG9	10	0.024342892	660
IGFBP1	6	0.024352126	661
EXOC6	40	0.024394704	662
RPS10-NUDT3	9	0.02441456	663
SATB1	23	0.024436704	664
MS4A12	14	0.02448544	665
FLJ20021	2	0.024494625	666
TGM2	36	0.024501228	667
RPS7	4	0.024507491	668
SH3GL1	14	0.024510903	669
SLC26A6	18	0.024542932	670
C1QTNF8	3	0.024557624	671
TLCD2	5	0.024558633	672
TMEM242	6	0.024658662	673
CNOT11	8	0.024669658	674
PRSS27	8	0.024724958	675
OPCML	40	0.024775556	676
SULF2	39	0.024777262	677
COL6A1	75	0.024813992	678
IL12B	6	0.024832318	679
TNRC6B	55	0.024836598	680
RALB	12	0.024843167	681
AACS	63	0.024906054	682
DUXA	15	0.024949823	683
TMEM40	20	0.024991987	684
C2orf74	8	0.025043458	685
KRTAP10-6	7	0.025066353	686
LCA5L	9	0.025087492	687
METTL18	3	0.02516067	688
ST7	39	0.025171678	689
PTPRB	90	0.025219694	690
BCAS4	24	0.025229913	691
C1orf123	11	0.025242347	692
COX4I2	8	0.025347277	693
DDI2	24	0.025355247	694
OCLM	3	0.025437292	695
RHBDL2	14	0.025442285	696
CENPF	75	0.025489478	697
PDCD1LG2	10	0.025551701	698
FLJ39080	10	0.025621809	699
EPPK1	51	0.025642525	700
TCN2	37	0.025653104	701
PTRF	4	0.025694297	702
TRIM54	12	0.025713552	703
CLEC4M	15	0.025733205	704
ACTRT2	8	0.025780881	705
LOC100131047	17	0.025787727	706
COL28A1	65	0.025815842	707
FAM45A	6	0.025821942	708
RALYL	17	0.025828357	709
N4BP1	4	0.025847321	710
CST5	4	0.025855097	711
PNKD	43	0.025887756	712
RPLP2	20	0.025895652	713
OR5H15	11	0.02590586	714
OAS1	13	0.025916979	715
SIX5	7	0.025950073	716
KITLG	5	0.025959994	717
C1orf94	17	0.026004768	718
HILS1	6	0.026076591	719
RESP18	8	0.026150162	720
CXCL11	25	0.026161277	721
RPL3	31	0.026188594	722
PI15	42	0.0262087	723
HOXD13	8	0.026235554	724
HCAR3	21	0.026323971	725
MFSD11	13	0.026439249	726
GPR137	7	0.026440382	727
IRF1	22	0.026555336	728
ANXA3	20	0.026617304	729
CHEK2P2	2	0.026680278	730
NFKBIZ	14	0.02670415	731
DAGLB	39	0.026704683	732
PALLD	45	0.026832637	733
ING4	7	0.026835451	734
FBXL16	10	0.026886252	735
LINC00637	9	0.026961388	736
DARC	20	0.026967594	737
ADTRP	22	0.027006157	738
PRDM2	64	0.02701943	739
NOL10	31	0.027074319	740
ZBTB44	25	0.027118509	741
PRKCA	18	0.027225528	742
MKS1	18	0.02724317	743
PTPN22	22	0.027264466	744
MIR4792	1	0.027309576	745
PBOV1	10	0.027325916	746
CDC42EP3	18	0.027326	747
ATP1B1	9	0.027333319	748
MIR100HG	9	0.027359686	749
FEM1A	3	0.027370256	750
PNMA2	11	0.0274157	751
MSI1	11	0.027415854	752
LRP1B	137	0.027431773	753
ARIH2	15	0.027454013	754
SSBP3	24	0.027473055	755
TCF7	35	0.027481097	756
MYLK2	20	0.027714317	757
PEA15	10	0.027776239	758
CAND1	17	0.027784335	759
ZNF750	9	0.027854141	760
UBA6	35	0.027865156	761
CDC34	6	0.027890309	762
SLC16A7	28	0.02794219	763
FANCD2OS	26	0.027943047	764
CYP2J2	13	0.028018614	765
FAM120AOS	14	0.0280333	766
SOAT1	48	0.028034693	767
PRMT7	17	0.028051311	768
SDR16C6P	7	0.028072274	769
SLC20A1	14	0.028096492	770
JMJD4	18	0.028103242	771
APOBEC2	8	0.028154986	772
SLMO1	5	0.028233284	773
SNRPC	13	0.02827152	774
TMEM244	18	0.028303961	775
PBX2	13	0.028332282	776
LOC101928871	15	0.028334879	777
LOC101929571	5	0.02833508	778
COG3	33	0.028339256	779
PNISR	8	0.028369869	780
CD1A	19	0.028389921	781
SH2D3C	28	0.028431243	782
ATXN7L2	10	0.028459098	783
TTLL9	25	0.028528415	784
ENKD1	8	0.028533395	785
C18orf25	3	0.028544751	786
CCDC28B	5	0.028558877	787
TUBA3C	32	0.028610511	788
HDGFRP3	5	0.02866465	789
APOA1BP	11	0.028687332	790
MDK	3	0.028721911	791
IRX6	14	0.028772301	792
UBXN1	7	0.0288077	793
EPS8L1	20	0.028879972	794
ZNF30	25	0.028880565	795
C17orf50	2	0.028884129	796
MRGPRX4	11	0.02889809	797
MFSD9	14	0.028906013	798
SLC5A5	12	0.028922501	799
C16orf93	8	0.02892459	800
OR2B6	3	0.028936732	801
ZNF804B	37	0.028968427	802
ADCY8	32	0.029002456	803
ALG1L9P	5	0.029010884	804
FAM86C1	5	0.029010884	804
UNC93A	23	0.029012324	805
GDAP2	18	0.029015858	806
MAP6D1	14	0.029033272	807
LOC646278	7	0.029197702	808
CBWD1	1	0.029231979	809
GOLT1A	11	0.029302367	810
HOMEZ	17	0.02932328	811
EMCN	15	0.029329907	812
FANCI	47	0.029336809	813
TRIM8	6	0.029445874	814
MTA1	32	0.029486115	815
DCST1	18	0.029512183	816
PHPT1	8	0.029533679	817
KIAA1524	28	0.029558641	818
PIGO	19	0.029559043	819
RIN1	15	0.029574956	820
TRIM66	48	0.029690577	821
PPIG	17	0.029718891	822
CLN6	14	0.029761967	823
PCBD1	6	0.029784349	824
IDE	20	0.029802501	825
MXD3	18	0.029819495	826
GTF3C2	11	0.029921846	827
SOD3	10	0.029971313	828
SLITRK1	8	0.029990935	829
OR10H1	6	0.03001144	830
MMP7	11	0.030036159	831
STX8	9	0.030195053	832
SPATA6L	37	0.03019824	833
MIR1302-4	1	0.030203748	834
OR10A2	11	0.030212378	835
C5orf47	7	0.030236208	836
KRT23	14	0.030259522	837
MS4A8	11	0.030292634	838
CCDC88B	32	0.030302443	839
PSMD9	16	0.030425762	840
LGR5	44	0.030467399	841
KLK13	14	0.030480416	842
HMMR	17	0.030630028	843
ICAM4	5	0.030708431	844
MYBPC3	32	0.030716746	845
HEYL	22	0.030735636	846
HEATR5A	33	0.030740804	847
GRAMD1A	27	0.030779753	848
SPATC1	16	0.030835655	849
GNAT2	12	0.030919337	850
NIF3L1	8	0.03094074	851
GABRP	21	0.030970866	852
MYO1H	53	0.031007368	853
EHHADH-AS1	2	0.031027459	854
KRTAP11-1	5	0.031044543	855
S1PR5	4	0.031048095	856
PGAM2	18	0.03107568	857
NDFIP2	7	0.031113294	858
RND3	11	0.031195499	859
HSF5	5	0.031309907	860
EMC9	4	0.03135279	861
MAX	44	0.031389805	862
LOC101927515	6	0.03139227	863
VPS28	10	0.031425684	864
MPG	9	0.0314373	865
NSG1	20	0.031443347	866
POMGNT2	6	0.031449752	867
HRNR	56	0.031490443	868
KANK4	42	0.031514767	869
SLC36A3	15	0.031531947	870
AKAP7	15	0.03155793	871
FRMD8	19	0.031566132	872
PTPLA	8	0.03166186	873
ELF2	6	0.031689283	874
CEMP1	8	0.031733639	875
CHN1	10	0.031774455	876
PXK	50	0.031778423	877
CDNF	4	0.031856587	878
NAALAD2	30	0.031881512	879
WFDC10B	7	0.031957558	880
DNAH11	151	0.032026703	881
MAN2A2	51	0.032040131	882
OR52E4	11	0.032041674	883
FAT1	99	0.032057692	884
ARL6IP6	12	0.032136628	885
PIF1	28	0.032141128	886
F13B	15	0.032279258	887
ALDH1A1	15	0.032353135	888
CLEC4G	21	0.032410191	889
BPTF	39	0.032445043	890
LIMA1	18	0.032462225	891
PILRB	7	0.032500617	892
CES5A	35	0.032545395	893
CD96	35	0.032556475	894
C2orf42	7	0.032574148	895
KLKB1	17	0.03260337	896
FCRLA	16	0.032646568	897
EZH2	19	0.032688187	898
IGF1R	96	0.032697125	899
WNT7B	34	0.032717454	900
CCDC11	11	0.032743801	901
ZNF213	7	0.032744774	902
AKIRIN1	10	0.032755822	903
C7orf57	22	0.032779525	904
ANKRD55	25	0.03281691	905
BROX	14	0.032822919	906
ZNHIT6	15	0.032829707	907
LDLRAD2	23	0.032890577	908
SCGB1D1	5	0.032947198	909
UTS2B	29	0.032952909	910
OR51E2	26	0.032959845	911
RBBP5	25	0.032978057	912
FLT1	35	0.03297876	913
MIR5700	2	0.033107258	914
EP300	41	0.033140119	915
AGPAT2	10	0.033149262	916
TMEM110	21	0.03315561	917
TAPT1-AS1	2	0.03315576	918
LGALS3BP	10	0.033230353	919
HSBP1	2	0.033308723	920
ASB17	3	0.033308723	921
PDZD3	17	0.033343626	922
TMEM200B	12	0.033384064	923
CELF2	47	0.033393334	924
DHX15	11	0.033407923	925
OSGIN1	58	0.033458268	926
LGR4	32	0.033469596	927
CYTL1	11	0.033495227	928
HMGCLL1	30	0.033537147	929
TGDS	12	0.033538581	930
TATDN1	9	0.033574315	931
MAP1S	17	0.03359366	932
VGF	2	0.033593766	933
BCL2L15	4	0.033637405	934
YWHAH	7	0.033667029	935
ATP10D	49	0.033689049	936
SLC24A3	34	0.033753811	937
HNRNPK	15	0.033778693	938
GCNT7	20	0.033803386	939
METAP2	21	0.033813594	940
SPRY2	7	0.033897049	941
PCNA-AS1	1	0.033905813	942
DNAJC9	7	0.033928343	943
CSH1	1	0.033987386	944
SLC25A37	26	0.034000323	945
ARL17B	13	0.034009861	946
LRRC37A	14	0.034017445	947
RETNLB	9	0.034038464	948
TEPP	9	0.034068819	949
ACTG2	18	0.034146849	950
RBM5	17	0.034172603	951
GLB1L	16	0.034187397	952
LOC101928843	5	0.034222315	953
NDUFC1	4	0.034300235	954
GABRR2	12	0.034322316	955
CEP170	12	0.034349074	956
LOC101927707	4	0.034363644	957
MGP	6	0.03440818	958
ASGR2	18	0.034499249	959
ABHD11	13	0.034516326	960
MAGOHB	13	0.034558997	961
ERGIC1	43	0.034597066	962
ZCCHC9	16	0.034668364	963
GZMA	5	0.034685629	964
MIR152	1	0.034749509	965
GIF	11	0.034769623	966
DDI1	17	0.034776433	967
LARP1B	32	0.034809826	968
NME7	23	0.034848236	969
YIF1A	12	0.034914044	970
TTC23L	10	0.034969514	971
CTRC	9	0.034999062	972
SCN11A	43	0.035028428	973
CNIH1	13	0.035033715	974
ELL3	9	0.035063486	975
PHLPP2	19	0.035104855	976
RBM15	8	0.035134083	977
PRR23B	3	0.03517789	978
FAM214B	10	0.035201666	979
TMEM86A	17	0.035239122	980
TNFRSF1A	16	0.035281789	981
OXCT1	15	0.035323088	982
SNORD116-13	1	0.035379837	983
PAG1	17	0.035410749	984
MGC72080	1	0.035450646	985
HSPG2	160	0.035459415	986
COL9A2	36	0.03548793	987
CA1	4	0.03551107	988
FAM83E	14	0.035553616	989
SLC6A7	41	0.035575788	990
TINF2	12	0.03566019	991
BCL7C	7	0.035686237	992
HNRNPAB	7	0.035693498	993
PCSK4	14	0.035707607	994
PPAP2A	14	0.035717266	995
IRF3	8	0.035750514	996
C5orf46	5	0.035756174	997
KRAS	28	0.035784782	998
WDR5B	10	0.035839882	999
TMEM235	18	0.03586129	1000
RPS6KC1	10	0.035876935	1001
ST8SIA3	7	0.035884794	1002
CXCL9	10	0.035936304	1003
FCAMR	22	0.035978746	1004
SAFB	16	0.036068552	1005
KLHL1	30	0.036073498	1006
RPL14	9	0.036076748	1007
CRADD	8	0.036079408	1008
HIST1H2BO	12	0.036192369	1009
SLC7A4	15	0.036232776	1010
NDUFB2	8	0.036267605	1011
YBEY	17	0.036350397	1012
VMP1	6	0.036355513	1013
LGALS16	2	0.036456885	1014
MUM1	21	0.036482511	1015
PVRIG	10	0.036485077	1016
RNF10	20	0.036485616	1017
CEACAM3	9	0.036565811	1018
APOBEC3F	23	0.036566466	1019
NOTCH2	49	0.036575072	1020
DENND2A	27	0.036580339	1021
CYTIP	15	0.036682072	1022
INTS6	17	0.036770311	1023
SZRD1	16	0.03677519	1024
FLJ30679	2	0.036807559	1025
OR2B2	5	0.036992735	1026
HIF1A-AS2	1	0.037030401	1027
LOC440040	17	0.037057592	1028
MIR497HG	5	0.037075309	1029
COMMD5	4	0.03713567	1030
UPF2	26	0.037151636	1031
SHISA6	16	0.037197845	1032
ZC2HC1A	8	0.037209189	1033
ACTBL2	11	0.037236578	1034
MIR4733	2	0.037266262	1035
NXPH4	7	0.037282696	1036
GRIN3B	34	0.03734216	1037
ZBTB12	9	0.037357425	1038
HHIPL2	17	0.03735874	1039
C14orf1	4	0.037383308	1040
INPP5B	38	0.037442161	1041
C11orf16	20	0.037483425	1042
ALDH7A1	41	0.037484859	1043
TNNT3	28	0.037516837	1044
QSOX1	40	0.03758915	1045
MRPL15	5	0.03766126	1046
ST7-AS2	7	0.037699499	1047
AMDHD2	13	0.03774031	1048
DYNC2LI1	52	0.037756101	1049
CRAMP1L	50	0.037776905	1050
PTRH1	8	0.03779333	1051
VWA5A	38	0.037794358	1052
SLFNL1	29	0.037804722	1053
OR8U1	13	0.0378305	1054
HOXB5	3	0.037875137	1055
PSME1	7	0.037881734	1056
SLC6A16	9	0.037910894	1057
CYP4F24P	18	0.037914318	1058
ZNF729	18	0.03795235	1059
SAG	33	0.03799817	1060
TXNL1	11	0.03800512	1061
ERICH2	9	0.038126362	1062
GATSL3	13	0.038139522	1063
PDLIM5	46	0.038175098	1064
SMPD3	28	0.038197401	1065
FOLR4	6	0.038255511	1066
EEPD1	39	0.038326576	1067
IFI30	12	0.038372123	1068
CLIP3	10	0.038375992	1069
CYP7B1	7	0.038417001	1070
OAS2	40	0.038419322	1071
VN1R4	6	0.038427388	1072
SMPDL3B	21	0.038504259	1073
NMRAL1	12	0.03856265	1074
FAM26D	12	0.038596602	1075
CYP4A22	25	0.038608528	1076
TRMT10B	7	0.038651548	1077
RHBDF1	29	0.038658676	1078
WBP2	7	0.03869932	1079
C15orf39	19	0.038920704	1080
ZNF830	5	0.038934957	1081
CD58	6	0.038982487	1082
TSGA10IP	4	0.039006833	1083
GPRC5C	18	0.039062921	1084
CYFIP1	46	0.039093854	1085
SV2C	64	0.039164519	1086
C14orf79	18	0.039180441	1087
MICU3	11	0.039242818	1088
HYDIN	44	0.039258746	1089
TM7SF2	11	0.039259376	1090
SNHG17	4	0.039393162	1091
HIST2H2AB	2	0.039404303	1092
DLEU7-AS1	4	0.039449148	1093
INPP5F	29	0.039493062	1094
ATP5A1	14	0.039590079	1095
SBF1	43	0.039611077	1096
DLEU7	5	0.039626747	1097
MIEF1	15	0.039659018	1098
SLC23A3	11	0.039761036	1099
DUT	22	0.03977684	1100
HECTD1	21	0.039782158	1101
TMEM110-MUSTN1	29	0.039802939	1102
KCNK9	4	0.039817019	1103
ERP29	5	0.039862918	1104
PPAPDC1B	8	0.03992525	1105
CREG1	12	0.039944095	1106
CENPM	20	0.039981488	1107
ATP5G1	3	0.039987721	1108
TPTE2P5	8	0.03998989	1109
CA3	5	0.039995444	1110
SLC32A1	3	0.040000897	1111
ALMS1	52	0.040021281	1112
CTPS1	15	0.040084549	1113
AQP11	12	0.040101001	1114
CCNJL	20	0.040114414	1115
XIRP1	25	0.04013311	1116
PDX1	5	0.040149927	1117
GCLC	40	0.040214743	1118
MIEF2	13	0.040269308	1119
P2RX1	18	0.040272672	1120
F2	23	0.04029399	1121
C2orf78	3	0.040301691	1122
ACTR1A	18	0.040319245	1123
WDR31	21	0.040334102	1124
CETN1	10	0.040368558	1125
ABLIM3	51	0.040464604	1126
AHCTF1P1	5	0.040515326	1127
LOC440925	6	0.040631562	1128
DTD2	9	0.04064783	1129
CS	16	0.040708068	1130
VSTM2A	21	0.040739219	1131
BLZF1	17	0.040751574	1132
ACTR6	13	0.040791877	1133
LACC1	6	0.040807589	1134
CSRP2	6	0.040877059	1135
HIST1H3B	5	0.04089808	1136
ZFC3H1	33	0.040945934	1137
PRLHR	13	0.040949822	1138
ZMYM4	13	0.040953601	1139
LAMTOR2	3	0.040956441	1140
PLCE1-AS1	5	0.041061914	1141
C17orf77	14	0.041073154	1142
PTPMT1	9	0.041135244	1143
ITLN2	12	0.041171214	1144
PSKH2	7	0.041175666	1145
ZCWPW2	11	0.041207686	1146
SLC37A3	29	0.041236204	1147
TSPYL4	21	0.041284233	1148
FXYD6-FXYD2	20	0.041296017	1149
NKAIN1	8	0.041296703	1150
TTC25	11	0.041346079	1151
PLEKHF2	6	0.041359595	1152
SCN2A	39	0.041367463	1153
GSX1	1	0.041377696	1154
KLHL7	23	0.041426709	1155
LOC100132529	13	0.041435358	1156
ZBTB17	18	0.041475287	1157
FUT2	35	0.041542592	1158
C4orf29	12	0.041557532	1159
MBNL2	17	0.0415632	1160
NRSN2	8	0.041607623	1161
C7	34	0.041632406	1162
PGR	52	0.041703582	1163
PRM1	3	0.041709039	1164
DEF6	8	0.04171504	1165
KIF11	28	0.041721988	1166
EEF2K	37	0.041775948	1167
OR10A3	2	0.041822207	1168
ANXA2R	3	0.041868268	1169
SLC22A8	10	0.041876399	1170
DBR1	12	0.041964964	1171
ZFP42	10	0.042020914	1172
ADPGK-AS1	2	0.042020942	1173
MRPL1	12	0.042045048	1174
TMEM176A	18	0.04208413	1175
GNB4	16	0.042086653	1176
PRG2	10	0.042107942	1177
SNAP91	23	0.042128504	1178
LTC4S	2	0.04213788	1179
CPSF3	13	0.04217971	1180
PRPF39	14	0.04218391	1181
ZNF554	14	0.042325613	1182
HSPB2	3	0.042327765	1183
CYTH1	22	0.042328969	1184
FLYWCH2	8	0.042338566	1185
WSCD2	27	0.04235987	1186
GABARAPL3	5	0.042369348	1187
LOC100507156	3	0.04237881	1188
LOC284581	3	0.042394783	1189
PPP3CC	16	0.042407765	1190
LOC101928664	12	0.042422679	1191
TSSK4	7	0.042467118	1192
LMX1B	8	0.042500073	1193
MCL1	12	0.042613944	1194
KDM4A	23	0.042641275	1195
ATP2C2	86	0.042643774	1196
OR2A7	1	0.042688951	1197
POGK	16	0.042691146	1198
MIR431	2	0.042727195	1199
PTPRQ	72	0.042756158	1200
SREK1IP1	22	0.042773075	1201
ZNF483	24	0.042778086	1202
ZNF503-AS2	5	0.042809885	1203
APOL3	28	0.042813828	1204
MTHFSD	21	0.04283719	1205
WBP1L	25	0.04291989	1206
SERINC1	24	0.042923475	1207
SMIM17	3	0.042935643	1208
TSSK3	3	0.042987258	1209
IZUMO1	12	0.043058182	1210
ZNF525	28	0.04306506	1211
ZNF638	42	0.043104713	1212
SORL1	83	0.043136478	1213
TOMM22	10	0.043152194	1214
SUZ12	11	0.04319359	1215
PTGFRN	32	0.04320022	1216
SPACA1	8	0.043229193	1217
NKX6-3	5	0.043233371	1218
OARD1	7	0.043264275	1219
THRSP	3	0.043281844	1220
GPR4	4	0.043302443	1221
CNTD2	11	0.043314621	1222
STK19	17	0.043334122	1223
NLRP3	19	0.043372209	1224
MEX3A	2	0.043402638	1225
WAPAL	25	0.043416631	1226
DDX41	5	0.043479763	1227
LRRIQ1	24	0.043536998	1228
ZDHHC5	18	0.043591632	1229
FAM172BP	3	0.043594394	1230
ADIPOR1	10	0.043602517	1231
COX15	25	0.043670115	1232
C15orf61	10	0.043689121	1233
MFSD8	10	0.043699106	1234
NR2F2	13	0.043710026	1235
SCG5	3	0.043727975	1236
RHOU	25	0.043826697	1237
ANKRD18B	31	0.043877258	1238
NAPRT1	19	0.043894594	1239
TMTC3	11	0.043899817	1240
SPINK14	6	0.043900485	1241
ROPN1L	2	0.043910172	1242
OTX2	5	0.043938149	1243
NPHS2	27	0.043952384	1244
TMPRSS5	27	0.043965161	1245
SCARNA14	2	0.04406459	1246
IKZF1	26	0.044115144	1247
RPL34	2	0.044135417	1248
LOC100132815	3	0.044157121	1249
CLK3	9	0.044159773	1250
SDHD	8	0.044182223	1251
SMC5-AS1	3	0.044218274	1252
KRTAP5-8	2	0.044224302	1253
L3MBTL3	19	0.044299073	1254
CKAP2	9	0.044306639	1255
DEDD	5	0.044348537	1256
ATG9A	16	0.044378553	1257
VSTM4	22	0.044388938	1258
CARD17	6	0.044431089	1259
SPRR2E	4	0.044453273	1260
THRA	28	0.044486248	1261
KRTAP2-2	2	0.04451845	1262
COMMD10	17	0.044527869	1263
GAPDHS	9	0.044626597	1264
SRRM3	10	0.044631891	1265
HMGXB4	16	0.044632575	1266
AQP7	4	0.044673207	1267
FUT1	5	0.044695779	1268
IBA57	25	0.044710311	1269
C2CD3	56	0.044720301	1270
LINC00982	5	0.044760971	1271
BCL2A1	7	0.044835444	1272
MIR146A	1	0.044863703	1273
BRD3	32	0.044864971	1274
TMCO4	40	0.044955627	1275
TRMT10A	16	0.044969178	1276
SELP	29	0.044998491	1277
PNPLA2	17	0.045001791	1278
GATA2	18	0.045046043	1279
FRAS1	159	0.04506984	1280
IFT20	2	0.045123964	1281
DNM3OS	2	0.045128995	1282
PIGY	5	0.045203565	1283
PYURF	5	0.045203565	1283
ZNF683	21	0.045277648	1284
HCG9	8	0.045279877	1285
LYAR	20	0.045348463	1286
SERPINE3	15	0.045370786	1287
BAZ1B	16	0.045390516	1288
COL12A1	48	0.045391331	1289
STK39	16	0.045410889	1290
ACPL2	28	0.045480702	1291
SPATA4	11	0.045524778	1292
GSE1	59	0.04554459	1293
C12orf68	5	0.045595517	1294
GPD1L	29	0.045597905	1295
TRIM28	12	0.045697268	1296
ADCY7	46	0.045719214	1297
OR2W5	6	0.04573519	1298
CHGB	23	0.045736342	1299
ARHGAP19-SLIT1	36	0.045748358	1300
ODF2	30	0.045867367	1301
GAS5	9	0.045923137	1302
RAB11FIP2	24	0.045957921	1303
LOC100128682	5	0.046053138	1304
MPO	13	0.046062731	1305
SPDYE4	6	0.046095335	1306
DDX49	21	0.046186969	1307
LOC101929543	2	0.046212737	1308
EFHD2	16	0.04630788	1309
HOXD4	4	0.046338132	1310
UPP2	19	0.046343365	1311
FOXD3	2	0.04638781	1312
GLRX5	12	0.046412972	1313
FGR	12	0.046416125	1314
RHBDF2	24	0.046435499	1315
SYT14	5	0.046443081	1316
ZBED2	10	0.046464038	1317
LRP11	14	0.046502387	1318
LOC440600	8	0.046523471	1319
ERBB4	72	0.046567434	1320
RAMP2	2	0.046683033	1321
LPAR2	4	0.046730102	1322
SYMPK	34	0.046791164	1323
BIRC5	9	0.046792189	1324
CDC25C	16	0.046838644	1325
EXOC3	28	0.046902829	1326
LOC100506469	7	0.046980909	1327
MFAP1	7	0.047019306	1328
SLC16A1	7	0.047021185	1329
MRPL53	8	0.047025842	1330
KIAA0586	38	0.047034335	1331
DNASE1L2	5	0.047035262	1332
ACTR3	23	0.047044171	1333
FANCE	18	0.047068197	1334
FITM2	4	0.047073831	1335
WDR82	15	0.047074056	1336
EBAG9	9	0.04707697	1337
SERF2-C15ORF63	19	0.047097952	1338
TMEM30A	21	0.047122372	1339
GTF2F2	10	0.047125684	1340
UBA52	11	0.047130014	1341
TMEM256	5	0.047154169	1342
OR6C3	4	0.047163734	1343
CDRT15P2	3	0.047198126	1344
LBR	16	0.047264121	1345
USP12	14	0.04727869	1346
NEGR1	10	0.047289848	1347
ALG11	10	0.047297977	1348
NDUFAF3	3	0.047317621	1349
SMARCB1	16	0.047327328	1350
TDRD3	12	0.04736997	1351
DNAJB8-AS1	3	0.047374688	1352
OAT	13	0.047387683	1353
GNA12	30	0.047396597	1354
SLC30A7	19	0.047424933	1355
ILF3	19	0.047442376	1356
SIPA1L1	32	0.047460227	1357
YTHDF2	5	0.047463139	1358
DPH3	16	0.047463461	1359
NAA60	22	0.047476982	1360
HPS1	41	0.047484342	1361
SPSB4	8	0.047578576	1362
COPS2	16	0.047725826	1363
SMTNL1	8	0.047875277	1364
KRTAP26-1	6	0.047880711	1365
CLEC1A	9	0.047918326	1366
TMEM89	3	0.047984771	1367
RFC5	18	0.048001477	1368
KDELR2	12	0.048002864	1369
CYP3A4	12	0.048018502	1370
LPCAT4	6	0.048040458	1371
TOX3	16	0.048067338	1372
OR13G1	10	0.048071973	1373
CPXM1	9	0.048086472	1374
CRB3	7	0.048121527	1375
SPATA1	20	0.048216205	1376
PCP4L1	8	0.048246692	1377
DNAJB3	8	0.048271857	1378
LOC100286922	8	0.048271857	1378
CORO1B	10	0.048281671	1379
TMEM154	27	0.048285329	1380
ARHGAP22	47	0.048317255	1381
YJEFN3	6	0.048317965	1382
CCR6	14	0.048319464	1383
LOC401052	6	0.048354089	1384
IL17B	6	0.04840312	1385
PEG10	17	0.048419164	1386
EIF1	6	0.048430098	1387
CAPRIN2	23	0.048441268	1388
ATF3	23	0.04844859	1389
CCDC144CP	8	0.04845668	1390
ARHGAP32	50	0.048556752	1391
ERCC4	20	0.048588117	1392
RBX1	6	0.048623855	1393
CEP76	13	0.048654353	1394
GNPDA1	14	0.048704606	1395
KLK3	17	0.048728327	1396
SPEF1	6	0.048753409	1397
MAP2K7	32	0.048801423	1398
ZSCAN4	6	0.048803952	1399
TMEM80	25	0.048841765	1400
CCDC81	25	0.048870022	1401
IGFN1	87	0.048911441	1402
ATP6V1H	10	0.048936694	1403
LIN7B	6	0.048943947	1404
TYMS	16	0.048952358	1405
LOC100129924	7	0.048970431	1406
CYP4Z1	15	0.049052064	1407
GMEB2	36	0.049096846	1408
CD207	27	0.049130092	1409
ANKRD2	7	0.049179845	1410
AP2A1	21	0.04918325	1411
PAPOLA	28	0.049212109	1412
SCAP	18	0.049217913	1413
TBX6	8	0.049251901	1414
LIPC	36	0.049290329	1415
DGUOK-AS1	1	0.049372011	1416
WTH3DI	4	0.049441563	1417
CLPS	6	0.049454014	1418
AKR1E2	51	0.049456342	1419
XPA	4	0.04948161	1420
LOC100506136	4	0.049511523	1421
RANBP2	17	0.049551072	1422
FLJ45079	3	0.04958922	1423
SYCP2	26	0.04964831	1424
MPST	6	0.049650561	1425
PRR23C	6	0.04969925	1426
SNORD25	1	0.049709741	1427
PGM2L1	46	0.049739132	1428
VWF	102	0.049751587	1429
ALDH6A1	23	0.049778102	1430
LYRM7	16	0.049783324	1431
RANGAP1	22	0.049816244	1432
UNC45B	37	0.049852099	1433
RPL11	9	0.049855054	1434
FAP	18	0.049870149	1435
SDC2	15	0.049909469	1436
PPME1	20	0.050002549	1437
GCNT1	24	0.050020298	1438
TSC22D2	9	0.050037698	1439
LOC100505876	6	0.050041374	1440
SAP30L	6	0.05005342	1441
CERKL	27	0.050063551	1442
PPFIA1	37	0.050081584	1443
MEMO1	11	0.05012286	1444
CTSZ	12	0.050146447	1445
LOC100129961	6	0.050192794	1446
TSHZ2	20	0.050196945	1447
H3F3B	4	0.050206473	1448
ANP32A	9	0.050226333	1449
TMEM41B	18	0.050227907	1450
LOC100130093	14	0.050234106	1451
CLEC1B	21	0.050258371	1452
CYB561	5	0.05028056	1453
CHCHD6	19	0.05029846	1454
CYB5R4	16	0.050382889	1455
CDYL	28	0.05040759	1456
CEACAM6	6	0.050466673	1457
ZNF43	4	0.05061348	1458
RPL37	8	0.050658342	1459
ST3GAL4-AS1	6	0.050812913	1460
C11orf74	4	0.050894202	1461
VWA3B	40	0.050907677	1462
SCFD1	20	0.050939356	1463
COMT	31	0.051101267	1464
RPL18A	8	0.051203907	1465
ZNF791	3	0.051214887	1466
HOXD3	11	0.051265039	1467
RNF39	22	0.051273658	1468
S100A7L2	9	0.051425592	1469
SHOC2	18	0.051455791	1470
SMR3A	7	0.051503832	1471
C1orf146	6	0.051523299	1472
CPEB3	19	0.051541893	1473
C5	30	0.051581009	1474
ZNF572	15	0.051621928	1475
C11orf68	10	0.051637799	1476
PRRT3-AS1	8	0.051662131	1477
RASSF1	12	0.051667411	1478
MYO5A	51	0.05171997	1479
IL24	10	0.051818514	1480
GEMIN6	4	0.051862865	1481
ZNF618	28	0.051885664	1482
METTL21B	12	0.051953011	1483
CLSTN1	40	0.052026545	1484
ST6GALNAC6	8	0.052051451	1485
GADD45A	4	0.052109138	1486
LOC101929740	3	0.052160611	1487
C2	29	0.052168633	1488
ALKBH6	6	0.052172249	1489
EPX	18	0.052232601	1490
BTN3A1	42	0.052280557	1491
PNPLA7	57	0.052303244	1492
PDE6G	6	0.052309463	1493
FIBP	9	0.052364294	1494
LINC00521	11	0.052440412	1495
FAM71F1	22	0.052459463	1496
ADPGK	10	0.052563204	1497
FRRS1L	6	0.052563742	1498
PAM	37	0.052576173	1499
RSRC2	15	0.052608434	1500
HSPA9	16	0.052673179	1501
BTNL10	4	0.052699714	1502
GJB4	17	0.052767464	1503
CAMK1G	19	0.052794522	1504
REEP2	18	0.052795271	1505
N4BP2L2	14	0.052845727	1506
SEMA3D	28	0.052909609	1507
CHDH	21	0.052912012	1508
SERBP1	10	0.052919709	1509
GNA15	12	0.052931075	1510
SIX3	12	0.052959284	1511
NDUFAF6	9	0.053012694	1512
RNF139	3	0.053128579	1513
GTF2I	5	0.053320018	1514
IMMP1L	5	0.053330987	1515
VIM	9	0.053336285	1516
NUDT16	15	0.053405856	1517
NUP43	6	0.053434116	1518
HIST1H2AC	8	0.053452049	1519
OR6Y1	6	0.053461208	1520
SLC2A10	24	0.053505373	1521
TM9SF1	8	0.053516266	1522
OR1L8	9	0.053586516	1523
LIN37	4	0.053722753	1524
DEPDC1B	10	0.053749326	1525
LY6K	14	0.053874844	1526
MIA3	48	0.053878128	1527
MAPK6	9	0.053907219	1528
PPP5C	16	0.053981324	1529
EFCAB12	15	0.054022948	1530
ZNF223	11	0.054056013	1531
FBXO27	6	0.054101641	1532
DDR2	14	0.054186243	1533
OR9I1	6	0.054280115	1534
RSG1	12	0.054345149	1535
NIT1	13	0.054391273	1536
GPR128	24	0.054596996	1537
SAMD10	13	0.054644099	1538
TUBGCP4	11	0.054658735	1539
MICB	30	0.054826068	1540
C11orf52	9	0.055101105	1541
SLC31A1	15	0.055172498	1542
SERTAD2	16	0.055194298	1543
HNRNPA0	6	0.055239504	1544
F13A1	45	0.055258491	1545
DSCAM	56	0.055287598	1546
TTN	475	0.055297169	1547
OR7E24	6	0.055313568	1548
PSG10P	5	0.055346665	1549
TET1	35	0.055391885	1550
CNTNAP4	39	0.055406519	1551
SCAPER	35	0.055573702	1552
DLG1	37	0.055609922	1553
TMEM232	21	0.055650067	1554
PARD6B	25	0.055718816	1555
FERMT1	53	0.055803683	1556
CMSS1	20	0.055871138	1557
LINC00634	1	0.055914891	1558
TNFSF9	5	0.056055355	1559
TLR3	8	0.056059386	1560
C7orf65	18	0.056160776	1561
PTEN	10	0.056328232	1562
PTGDR2	10	0.056366754	1563
OR51G2	3	0.056436566	1564
MIR548H4	2	0.056503329	1565
GJB6	6	0.056510966	1566
LRRC8B	22	0.056519757	1567
ZMYND11	17	0.056522008	1568
MSS51	9	0.056671533	1569
PABPN1L	12	0.056833006	1570
DSCC1	11	0.056898333	1571
SEMA4G	26	0.056943794	1572
ZNF17	11	0.0570233	1573
HIST1H1D	11	0.057029148	1574
OR5M9	10	0.057095341	1575
CLEC2L	5	0.057143196	1576
SUN3	9	0.057180249	1577
MAP3K2	35	0.05722522	1578
BLK	58	0.057234665	1579
SLC25A25	24	0.057309245	1580
SSR2	6	0.057363061	1581
TMEM2	53	0.057399244	1582
MAP4K1	18	0.057413452	1583
CCDC60	28	0.057429957	1584
SKP1P2	6	0.057614464	1585
C15orf57	17	0.057645596	1586
NT5C1A	4	0.057669552	1587
C6orf141	5	0.057674294	1588
SEMA3A	44	0.057690648	1589
MIR520H	2	0.057704314	1590
ZNF3	9	0.057729907	1591
SERPINA6	14	0.057831622	1592
TDH	8	0.057864039	1593
NUDCD1	21	0.057925811	1594
SND1-IT1	1	0.058004919	1595
ZAP70	9	0.058052726	1596
CDKN1C	6	0.058074627	1597
PPWD1	17	0.058075172	1598
STRN	31	0.058079411	1599
C1QC	4	0.058132049	1600
MME	45	0.058136394	1601
C11orf53	8	0.058161812	1602
NRG3	28	0.058171221	1603
URGCP-MRPS24	24	0.058312208	1604
LANCL2	25	0.058316146	1605
AGPAT5	26	0.058381346	1606
HOXD10	8	0.058383283	1607
WDR63	37	0.058401463	1608
RPS27	5	0.058436698	1609
CBLL1	7	0.058650579	1610
MTCH1	34	0.058674408	1611
LOC644145	2	0.058680351	1612
KIRREL	24	0.058782264	1613
OR5K3	4	0.05889831	1614
KXD1	8	0.059046104	1615
MOV10	27	0.059060565	1616
AOC4P	7	0.059089068	1617
MEIS3	10	0.059110156	1618
SPRYD3	16	0.059126014	1619
CRIM1	40	0.059183564	1620
CX3CL1	13	0.059189869	1621
RGS12	55	0.059238091	1622
NEDD4L	33	0.05924648	1623
ARL11	15	0.059280029	1624
SP6	5	0.059375565	1625
NT5C3B	12	0.059409349	1626
CRTC1	19	0.059410089	1627
KCTD12	27	0.05951404	1628
FAM63A	20	0.059532667	1629
ESM1	10	0.059559076	1630
UBE2W	33	0.059695965	1631
SENP7	34	0.059765522	1632
MSH6	22	0.059828644	1633
PRPF19	13	0.059845353	1634
RACGAP1	12	0.059870223	1635
CNNM2	16	0.06003718	1636
LAMB4	53	0.060103434	1637
TUBA1B	10	0.060121982	1638
C3orf56	6	0.060159752	1639
CYB5R1	11	0.06024609	1640
C1orf43	14	0.060251867	1641
SLAMF8	18	0.060263055	1642
GSG1L	17	0.060290595	1643
KLHL41	6	0.060345137	1644
ZBTB34	19	0.060536867	1645
MTUS1	87	0.060673992	1646
C16orf80	13	0.060701126	1647
C1orf27	18	0.060767674	1648
PI4KAP1	1	0.060859113	1649
KRT24	10	0.060872432	1650
FLJ42393	5	0.060876001	1651
UBAP1	15	0.060930043	1652
SF3A2	10	0.06096169	1653
TMEM125	7	0.060991465	1654
TMX2-CTNND1	34	0.061043972	1655
GCAT	11	0.061087583	1656
GPR31	3	0.061088158	1657
MEF2C	13	0.061111207	1658
POMK	6	0.061127268	1659
CDK8	18	0.061131663	1660
SEC61A1	26	0.061138466	1661
FAM49A	27	0.061140631	1662
CALML4	15	0.061172493	1663
DBNL	17	0.061208562	1664
BARX2	22	0.061228274	1665
TNFRSF12A	4	0.061243007	1666
SNX32	24	0.06128474	1667
WIPI2	39	0.061285071	1668
C22orf42	20	0.061345548	1669
SLC45A4	56	0.06145951	1670
FPGS	11	0.061482406	1671
PDHX	36	0.061516691	1672
UHRF2	22	0.061704565	1673
PLA2G3	23	0.061711873	1674
ZAR1	4	0.061764049	1675
C20orf27	8	0.061766941	1676
LHX9	30	0.06194293	1677
CARD14	38	0.06195525	1678
TP53TG5	6	0.061967382	1679
DAPK2	24	0.061989584	1680
UGT2A1	22	0.062000247	1681
QRICH1	11	0.062029907	1682
MMP20	17	0.062104914	1683
SCAMP2	10	0.062119302	1684
TEX2	15	0.062223135	1685
NUDT22	8	0.062229941	1686
ARHGAP30	17	0.06230515	1687
UBE2S	7	0.062326251	1688
GXYLT2	10	0.062361376	1689
POLR2F	10	0.062392435	1690
F10	10	0.06244191	1691
BLM	20	0.062480548	1692
PKN3	17	0.062494919	1693
TMEM8C	11	0.06251917	1694
15-Sep	14	0.062557754	1695
IFNA6	4	0.062615884	1696
C5orf48	5	0.062642707	1697
ZNF486	15	0.062781702	1698
MIR605	1	0.062847374	1699
TMEM9B	12	0.062887251	1700
OSBPL3	48	0.062919338	1701
DDX58	33	0.062923826	1702
DCBLD1	40	0.063008071	1703
CEP192	66	0.06308672	1704
MDM2	29	0.063103638	1705
MIR4762	1	0.063138855	1706
LOC100126784	5	0.063296936	1707
GPR113	46	0.06331055	1708
MAL	5	0.063460042	1709
GJD2	6	0.063575141	1710
ACOT4	8	0.06359349	1711
SNX10	13	0.063601539	1712
SERPINB2	21	0.063615425	1713
INHBB	9	0.063865268	1714
BRICD5	12	0.063986993	1715
ALG3	11	0.064115395	1716
TTN-AS1	214	0.064127581	1717
KRT32	21	0.064166457	1718
ADAMDEC1	24	0.064201024	1719
PCTP	14	0.064273337	1720
CCBL2	35	0.064307499	1721
CIB2	14	0.064339831	1722
DMAP1	18	0.064357474	1723
HEXDC	14	0.064461011	1724
CEPT1	10	0.064545009	1725
TOX2	16	0.06456655	1726
PGBD2	14	0.064630431	1727
RIMS2	68	0.064661952	1728
TNXB	86	0.064687881	1729
ST18	33	0.064752304	1730
ZNF467	11	0.064759329	1731
NR3C1	16	0.064800416	1732
LOC100507205	6	0.064811203	1733
PLCG2	86	0.06482931	1734
ELMO2	22	0.064902855	1735
TGFBRAP1	26	0.065049457	1736
JMJD6	21	0.065109444	1737
NUDT4	11	0.065114885	1738
TENC1	45	0.065238428	1739
EMR3	22	0.065291771	1740
PAQR3	36	0.065340143	1741
TBC1D3P2	1	0.065397326	1742
CACNB3	14	0.065462049	1743
MRPS24	3	0.065536531	1744
COL10A1	15	0.065560621	1745
PSIP1	20	0.065585515	1746
KCNC3	7	0.065601995	1747
GHRL	6	0.065615591	1748
GHRLOS	6	0.065615591	1748
TERF2	7	0.065667879	1749
APOA2	3	0.065708327	1750
KCND3	11	0.065771424	1751
ZNF776	17	0.06580048	1752
HRASLS5	17	0.065840397	1753
ZNF251	9	0.065848482	1754
MIP	10	0.065850893	1755
LOC283731	6	0.065853612	1756
ABHD6	15	0.065913194	1757
RUSC1-AS1	9	0.06593908	1758
PLIN3	17	0.065953638	1759
PIPOX	9	0.065958268	1760
GUCA1A	6	0.065991639	1761
SDHC	11	0.065992906	1762
PEF1	8	0.065998386	1763
VIPAS39	28	0.066059658	1764
FAM196B	19	0.066229001	1765
MIR3652	2	0.066290638	1766
PUS1	8	0.066407345	1767
C1orf110	19	0.066411437	1768
GNG5	7	0.066417828	1769
ZNF461	6	0.066536605	1770
PIGT	10	0.066669784	1771
PMEPA1	47	0.066716914	1772
C10orf126	11	0.066780385	1773
RLTPR	26	0.066819038	1774
ATXN7L1	31	0.066840053	1775
CTBS	14	0.0668758	1776
MMAB	31	0.06690331	1777
HECTD2	25	0.067073958	1778
LOC100188947	25	0.067073958	1778
SLC22A7	12	0.067125812	1779
POLR3E	24	0.067222845	1780
SLC22A18AS	8	0.067308731	1781
UCMA	10	0.067334882	1782
TEX26	12	0.067341473	1783
RAC2	17	0.067443857	1784
MRPL13	7	0.067449448	1785
SLC35D3	5	0.067461506	1786
BPIFC	19	0.067500305	1787
AKAP8	20	0.067583043	1788
SERPINB1	12	0.067867807	1789
BIRC2	11	0.067892184	1790
MUC6	50	0.067892185	1791
MEP1A	19	0.067962235	1792
CNTNAP3B	3	0.068101607	1793
NIM1	11	0.068156863	1794
SEC23IP	28	0.068188179	1795
TCF7L2	37	0.068194394	1796
PALMD	9	0.068311911	1797
LOC100131635	22	0.068342588	1798
WWC2-AS2	8	0.068354968	1799
TMEM210	2	0.06840445	1800
PPM1M	12	0.068462075	1801
TNFRSF13B	12	0.068566378	1802
HMGN2	9	0.068594847	1803
EPB41	19	0.068638979	1804
MROH5	78	0.06865541	1805
DCTN1	28	0.068674705	1806
RASL11B	13	0.068686344	1807
ZNF878	7	0.06880008	1808
CHAD	5	0.068803275	1809
SMARCA4	69	0.068823905	1810
GNGT2	11	0.06910266	1811
OSTN	23	0.069235843	1812
RNF26	9	0.069296084	1813
AKNA	41	0.069364728	1814
IRF6	19	0.069542969	1815
LRRC8A	15	0.069603176	1816
NDUFA9	13	0.069657719	1817
TM4SF1	20	0.069698299	1818
PALB2	15	0.069713153	1819
ALDH1A3	39	0.06973887	1820
HIST1H2BE	4	0.069745167	1821
SYNGR4	4	0.069755888	1822
OXA1L	17	0.069780036	1823
DNAH8	100	0.069788868	1824
PRND	21	0.069818869	1825
SLC35G4	14	0.069861832	1826
LRRC16A	46	0.069907702	1827
SYS1-DBNDD2	30	0.069922299	1828
RUSC1	12	0.070016513	1829
ST6GALNAC5	16	0.070058647	1830
RABGGTA	17	0.070079686	1831
DUSP28	11	0.070142675	1832
OR4C13	11	0.070164228	1833
PIAS1	11	0.070267851	1834
MCHR1	17	0.070291443	1835
TEP1	95	0.070307934	1836
MRPS2	18	0.070382877	1837
GRM5-AS1	8	0.070446992	1838
MIR4772	1	0.0704875	1839
LIPI	17	0.070538677	1840
C2orf43	22	0.070571508	1841
MYOCD	47	0.070586535	1842
C10orf107	9	0.070659468	1843
CD1D	5	0.070778186	1844
UVRAG	23	0.070906912	1845
URGCP	21	0.070946324	1846
C3orf27	16	0.070991659	1847
TLL2	32	0.071060891	1848
ZSCAN18	18	0.07109619	1849
SLC35B3	11	0.071106879	1850
POLR2B	18	0.071162734	1851
LNX1	13	0.071258528	1852
ZIM3	25	0.071326442	1853
AADACL4	10	0.071338435	1854
WDPCP	22	0.07141026	1855
RPSA	18	0.071564023	1856
ADK	7	0.071588206	1857
SNHG1	9	0.071669913	1858
ZNF530	8	0.071723916	1859
IBTK	18	0.071734036	1860
PKLR	18	0.071753292	1861
TAS2R8	5	0.071783272	1862
CDCA7	20	0.071946795	1863
CREG2	16	0.071983333	1864
CDC73	32	0.072009303	1865
MOCS3	4	0.072036975	1866
THEG	46	0.072045958	1867
TFAP2C	18	0.072056628	1868
TNFAIP1	12	0.072179346	1869
PRSS23	10	0.072293557	1870
PRRC1	41	0.072314254	1871
SLC22A16	34	0.072484312	1872
PCNA	7	0.072500016	1873
CTIF	50	0.072564416	1874
SOHLH2	19	0.072596659	1875
MRP63	9	0.072598824	1876
PTPDC1	7	0.072602019	1877
OR4D1	6	0.072628472	1878
IQCK	19	0.072634279	1879
SURF1	4	0.072637552	1880
EMB	19	0.07265268	1881
LOC550113	15	0.072665369	1882
PLEKHG4B	110	0.07267567	1883
FAM180B	7	0.072689938	1884
UGT8	10	0.07271953	1885
OTUB2	22	0.072794635	1886
BCAM	21	0.072885593	1887
KIR3DL1	26	0.072929373	1888
IFNA8	1	0.072998275	1889
OSGIN2	10	0.073040326	1890
ZNF34	9	0.073142447	1891
RIBC2	17	0.073232858	1892
SLC17A2	22	0.073270746	1893
MIR3152	1	0.073309343	1894
MCTP2	60	0.073363402	1895
WFDC13	7	0.073469667	1896
GATA5	19	0.073475487	1897
TMEM91	13	0.073491481	1898
MADD	41	0.073509859	1899
DDB1	13	0.073793064	1900
SLC16A9	19	0.073831685	1901
P4HA2	12	0.073871791	1902
RNF219	8	0.073885944	1903
TGFBR1	36	0.073907561	1904
C9orf89	10	0.073932412	1905
PTPN14	40	0.073980132	1906
ZNF428	14	0.07398266	1907
MIR3620	1	0.073999505	1908
EMC3	15	0.074034399	1909
MUC12	59	0.074070389	1910
GPIHBP1	20	0.074129944	1911
NDUFS1	20	0.074146533	1912
CROCCP3	7	0.074326396	1913
LOC646471	8	0.074394654	1914
DENND2C	32	0.074434929	1915
MED25	21	0.07447908	1916
CNTNAP3	6	0.074534837	1917
TPGS1	4	0.074647675	1918
DSEL	26	0.07466554	1919
KCNH3	23	0.074724825	1920
WDR74	9	0.074830332	1921
LTBP4	38	0.074868604	1922
SLC7A2	96	0.074889893	1923
DBF4	18	0.075006901	1924
DBI	14	0.075012873	1925
DPP8	43	0.075063669	1926
SCUBE1	52	0.075164464	1927
TCF21	24	0.075205032	1928
FAM114A2	29	0.075233122	1929
NAA50	10	0.075266864	1930
C10orf99	10	0.075278012	1931
PTTG1IP	32	0.075415721	1932
TRAF3	41	0.075426693	1933
HSPA4	27	0.075550663	1934
DLAT	22	0.075552881	1935
C21orf62	17	0.075556719	1936
PPM1E	10	0.075565988	1937
RTEL1	73	0.07557688	1938
UNC119B	28	0.075696549	1939
LDLRAD4	12	0.075768435	1940
DEFB133	6	0.075779174	1941
FCER1A	7	0.075809789	1942
SLIT1	55	0.075819547	1943
SETDB2	18	0.075822335	1944
ANXA7	22	0.075905661	1945
IQCF2	3	0.076006672	1946
CDK14	12	0.076023769	1947
LOC100132356	2	0.076039929	1948
DGUOK	12	0.076042225	1949
DNAH12	75	0.076048469	1950
BLOC1S2	6	0.076074471	1951
TRAPPC2L	30	0.076101151	1952
CSF1	10	0.076230678	1953
ARIH1	17	0.076247914	1954
MEP1B	19	0.07633089	1955
EWSR1	17	0.076382813	1956
CCDC148	20	0.076425213	1957
TMEM167A	22	0.076614149	1958
CFHR4	11	0.076616445	1959
AMMECR1L	19	0.076755635	1960
NCR3	17	0.0769167	1961
AHSG	19	0.076933398	1962
ALDH5A1	29	0.076935783	1963
IQGAP3	30	0.07697309	1964
ADHFE1	22	0.076987832	1965
SHISA7	9	0.077014478	1966
KCNT2	31	0.077024149	1967
ATP8A1	63	0.077236692	1968
GSTA4	20	0.077356562	1969
SSRP1	19	0.077393384	1970
C9orf139	29	0.077413051	1971
NDUFA10	43	0.07745277	1972
KIF18B	18	0.077459613	1973
BIRC7	20	0.077553176	1974
EDC4	15	0.07763653	1975
LMAN2L	8	0.077657502	1976
SIT1	6	0.077762248	1977
UNC5D	42	0.077779417	1978
UGT1A7	103	0.077825034	1979
CAPZA2	7	0.077830838	1980
CCNF	23	0.077838335	1981
OR52R1	7	0.077901057	1982
ZDHHC8	32	0.077936638	1983
BIN2	23	0.077991221	1984
ARHGAP33	24	0.077996391	1985
C14orf182	15	0.078013582	1986
SPRED2	31	0.078072127	1987
DOCK8	113	0.078094259	1988
YLPM1	25	0.078143244	1989
FKBP9	25	0.078168075	1990
SNCA	6	0.078192762	1991
ZNF623	18	0.078214712	1992
GABRB3	24	0.078214806	1993
RPL21	4	0.078236553	1994
[truncated: 17,728 more rows]
