# Supplementary material for: Human genetic variation in GLS2 is associated with development of complicated Staphylococcus aureus bacteremia
Source: PLoS Genet. 2018 Oct 5;14(10):e1007667. doi: 10.1371/journal.pgen.1007667 (PMC6192642; doi:10.1371/journal.pgen.1007667)
Supplement: S3 Table — Results are presented in rank-order from most significant to least significant. (CSV) [file pgen.1007667.s024.csv]

Gene	Number of SNV	SKAT-O p-value	Rank
FAM111B	2	5.56E-05	1
SPSB4	7	0.00016026	2
ZC3H12D	14	0.000267385	3
ZNF460	8	0.00028341	4
NGEF	31	0.0002847	5
ELMOD1	13	0.000316992	6
SERPINE1	13	0.000407507	7
OR1F1	4	0.00047046	8
LOC100130691	2	0.000473848	9
TRIQK	6	0.000638429	10
IGSF11	15	0.000659146	11
TMEM9B	14	0.000671983	12
BAAT	11	0.000689184	13
E2F2	16	0.0007046	14
CAMTA1	42	0.000724711	15
SIPA1L3	33	0.000727948	16
MIR4741	1	0.000742228	17
NFYB	8	0.000782012	18
QARS	11	0.00088282	19
BRD8	11	0.000887165	20
FBXO10	14	0.000888376	21
NAA15	7	0.000904017	22
FRMD5	15	0.000911129	23
GJA3	13	0.000950222	24
CALR3	16	0.000956318	25
ZNF229	13	0.001000989	26
NR2C2	6	0.001012012	27
ABHD13	10	0.001059943	28
C2orf80	19	0.00106994	29
GLI3	42	0.001277528	30
TRABD2A	9	0.001284429	31
EML6	55	0.001289931	32
GNPDA1	12	0.001303549	33
TAGAP	18	0.001306716	34
TIPRL	6	0.001312322	35
PTPN14	34	0.001314885	36
WFDC10B	4	0.001318546	37
ITGB8	9	0.001322038	38
AMOTL2	12	0.001352008	39
EXOC3	23	0.001387294	40
SLC6A9	18	0.001407608	41
PPP2R3A	22	0.001424605	42
PMVK	5	0.001429918	43
PDZD9	3	0.001452748	44
RAD54L	7	0.001487671	45
OR13J1	2	0.001519859	46
HTN1	9	0.001523008	47
BEND5	4	0.001543282	48
EMC3	7	0.001595977	49
LINC00661	10	0.001639816	50
ST7-OT4	5	0.00169328	51
TYRO3	12	0.001733938	52
GLS2	13	0.001821571	53
EYS	72	0.001830121	54
PAX3	17	0.001879728	55
TTC40	91	0.001951001	56
CENPM	15	0.00196713	57
LOC100287042	5	0.001999446	58
RASGEF1B	26	0.002033662	59
DOK3	16	0.002059604	60
BBOX1	7	0.002062047	61
NDUFA4L2	5	0.002116945	62
COL14A1	41	0.002319848	63
KIF14	24	0.002320686	64
C22orf24	6	0.002360161	65
B2M	4	0.002387678	66
OR6V1	5	0.002402736	67
SIDT1	34	0.002441209	68
CCNI	4	0.002459362	69
TIAL1	4	0.002469487	70
SUZ12	10	0.002490602	71
COX6C	5	0.002495081	72
ACKR4	4	0.002516396	73
NPY6R	5	0.002517947	74
NOMO1	7	0.002623585	75
VANGL2	10	0.002626786	76
RSPH3	21	0.002627118	77
FUBP1	9	0.002631112	78
EPT1	31	0.00264452	79
PDGFRA	29	0.002724432	80
ARV1	1	0.002727434	81
TP53BP2	17	0.002739174	82
MST1	7	0.002749439	83
TUB	51	0.00280858	84
ELAC2	35	0.002823848	85
MIR1283-1	1	0.002825404	86
OR13C3	3	0.002844934	87
SEMA5A	54	0.002856659	88
DUSP6	12	0.002868665	89
SMYD4	21	0.002902631	90
DES	9	0.002950992	91
TCF20	11	0.002980163	92
SPNS3	23	0.003048928	93
GRAMD3	12	0.003054304	94
PTTG2	2	0.003092118	95
SEC63	25	0.003119412	96
DPY19L4	14	0.003148122	97
PGGT1B	6	0.003178368	98
ST5	34	0.003214251	99
PCSK4	14	0.003227544	100
RPL29	3	0.003264072	101
SEPT8	15	0.003299783	102
AKR1C3	20	0.003365724	103
OR10Z1	4	0.003375648	104
MRAP2	13	0.003395847	105
TMEM63B	27	0.003455005	106
TSC2	43	0.003501465	107
C17orf105	4	0.003544301	108
ELOVL7	7	0.003580576	109
ZDHHC1	10	0.003595031	110
GSTA4	14	0.003611924	111
ZNHIT6	17	0.003626284	112
HOXB6	7	0.003645654	113
ESAM	10	0.003678286	114
CCDC14	12	0.003681441	115
GJD2	4	0.003695147	116
AIRE	27	0.003736048	117
TMEM151A	7	0.003825123	118
KCNIP2-AS1	6	0.003828537	119
CPSF4L	9	0.003869707	120
TMEM50A	10	0.003882818	121
AQP9	20	0.003908877	122
TTN-AS1	140	0.003955443	123
PARVA	22	0.003991561	124
MYOM3	48	0.004028081	125
C2	19	0.004052369	126
CH25H	5	0.004072268	127
FAM26E	10	0.004087169	128
C5AR1	7	0.00412387	129
TRIM52	7	0.004142734	130
FLT4	64	0.004193588	131
VSIG8	14	0.004197572	132
BUB3	7	0.004236911	133
CRISP2	8	0.004270419	134
DHRS11	5	0.004274483	135
BCAT2	7	0.004278447	136
CYLD	5	0.004296456	137
ITGB1	15	0.004297449	138
SLC25A12	18	0.004310888	139
SGOL2	12	0.00435088	140
ABCA5	16	0.004352221	141
HAVCR1P1	3	0.004360256	142
C8orf49	13	0.004368521	143
RNF11	3	0.004409651	144
AMPH	48	0.004421781	145
S100B	7	0.004518957	146
CPXM2	27	0.004621692	147
TMF1	20	0.004655523	148
HIST1H3A	6	0.004679626	149
ST6GAL1	20	0.004700671	150
ZNF385A	8	0.00470196	151
STIL	18	0.004712707	152
EFCAB5	27	0.004720157	153
TNFRSF9	4	0.00474247	154
FILIP1	13	0.004766341	155
PRR24	10	0.004782285	156
C2orf62	8	0.004806139	157
WDR52	57	0.004817445	158
LOC253044	3	0.004848052	159
PRPF4B	15	0.004858533	160
C3orf38	5	0.004864602	161
GIT2	25	0.004898488	162
VSTM1	14	0.004907728	163
TM4SF19	8	0.004931033	164
PRPF6	17	0.004942533	165
FAM107A	23	0.004966704	166
ST6GALNAC4	7	0.005001732	167
CDKN2B-AS1	12	0.005043874	168
CDKN2B	10	0.005043874	169
GGA3	10	0.005050104	170
AP1S3	4	0.005105706	171
FCRL6	22	0.005106568	172
LIPM	10	0.005130297	173
OVCH2	40	0.005187289	174
NLRP4	24	0.005291432	175
SFRP5	7	0.005321565	176
RPN1	11	0.005357178	177
PHLPP1	17	0.005364382	178
C7orf55-LUC7L2	11	0.005375131	179
LUC7L2	11	0.005375131	179
CLPX	6	0.005386749	180
OR1L1	1	0.005391945	181
MIR603	1	0.005506488	182
TADA3	10	0.005559937	183
NCF2	12	0.00556255	184
APLNR	2	0.005571419	185
RHBDD1	15	0.005665176	186
RHAG	6	0.005703593	187
CA14	4	0.005740354	188
RAD21-AS1	11	0.005741122	189
OSGEP	12	0.005768529	190
PRR23C	7	0.005904033	191
HCN3	7	0.005971405	192
CTDSPL2	10	0.005976382	193
TBC1D10B	9	0.006053207	194
HIPK2	37	0.006054836	195
CLUAP1	23	0.006117021	196
NTSR2	4	0.006178242	197
ZDHHC19	15	0.006188141	198
PHB2	7	0.006196181	199
VSX1	16	0.006212806	200
AGPAT4-IT1	4	0.006315695	201
VPS18	11	0.006321301	202
LIF	11	0.006337795	203
EXPH5	25	0.00639916	204
C12orf49	8	0.006411742	205
NKAIN3	19	0.006446408	206
SYNGR2	4	0.006596832	207
CARD18	1	0.006664353	208
TM4SF19-TCTEX1D2	14	0.006671198	209
HOOK1	15	0.006672844	210
B4GALT2	7	0.006682889	211
CAST	40	0.006684416	212
GBE1	17	0.006730243	213
FAM71B	8	0.006775572	214
PCDHB18	8	0.006795666	215
PYROXD1	20	0.006798955	216
FBXO2	6	0.006863898	217
LRIG3	23	0.006874393	218
PCSK1	16	0.006882239	219
TAF11	4	0.006890368	220
ATP5G2	4	0.006906325	221
ZNF470	8	0.00690911	222
PRSS42	2	0.006931687	223
PABPC1L	31	0.006982005	224
MCM8	20	0.007048534	225
LOC100129148	7	0.007070627	226
C6orf164	6	0.007094951	227
PDGFRL	16	0.007139329	228
CCER1	4	0.007187698	229
RASA2	13	0.007190039	230
MYRFL	25	0.007191359	231
ERAP1	64	0.007192654	232
KIF5B	13	0.007208268	233
PARM1	28	0.007212873	234
AK1	13	0.007213316	235
C6orf141	7	0.007216937	236
LOC100130238	6	0.007262541	237
XRCC5	31	0.007275201	238
SASH1	36	0.007313132	239
MIEF1	9	0.007389192	240
USP54	18	0.007406376	241
TEAD4	20	0.007412508	242
PLA2G1B	2	0.007414254	243
PCDH17	8	0.00743939	244
IGLL1	15	0.00745974	245
MYO3B	52	0.007525004	246
ZNF224	14	0.007553898	247
SAMD4A	29	0.007561247	248
GPR108	18	0.007594067	249
SKIV2L	27	0.007635854	250
CHD2	57	0.007639264	251
VPS13C	64	0.007676245	252
CGN	15	0.007686365	253
BPNT1	5	0.007686423	254
HOXA13	8	0.007686584	255
CLIC6	9	0.007706071	256
PM20D2	13	0.00771506	257
GPR37	14	0.007718392	258
RBM26	24	0.007740791	259
PRRT3-AS1	6	0.007765779	260
ACBD5	19	0.00777407	261
DEGS2	9	0.007789809	262
BNC2	25	0.007791263	263
RPUSD3	8	0.007805134	264
PSMB11	9	0.007923144	265
KATNAL1	26	0.007986069	266
SNORD17	1	0.007993017	267
ESD	6	0.008009375	268
KCNA2	11	0.008015467	269
DKK1	6	0.008054149	270
SF1	11	0.008154655	271
PLG	26	0.008216324	272
SIRT4	5	0.00821935	273
C10orf25	6	0.008256041	274
MIA2	7	0.008337409	275
OR6K3	3	0.008395924	276
OR52N5	2	0.00840111	277
RLN3	2	0.008422173	278
DAG1	9	0.008424533	279
CARTPT	6	0.008432425	280
PEX19	8	0.008463676	281
PLEKHM1P	6	0.008468807	282
CEP120	26	0.008485038	283
ALOXE3	15	0.008582096	284
OR8G1	5	0.008655454	285
TIGD6	9	0.008673688	286
RBMS2	18	0.008692871	287
CATSPER1	9	0.008725455	288
DEFB1	6	0.008732155	289
TRAPPC11	24	0.008823192	290
SLC1A2	35	0.008856254	291
RIMS4	14	0.008869664	292
ROPN1	7	0.008935417	293
GJB7	7	0.008955069	294
PLSCR3	6	0.008969579	295
PLBD2	16	0.008970852	296
TYRP1	13	0.008979431	297
TRPC3	10	0.009002747	298
RRN3	19	0.009035049	299
USP24	41	0.00908051	300
BCKDHA	13	0.00919825	301
MRPL19	14	0.009223397	302
KRT81	15	0.009241009	303
CLEC2L	2	0.009317322	304
SPRY1	9	0.009347736	305
TTC7A	42	0.009353022	306
ZBTB10	14	0.009354171	307
DENND6B	26	0.009360798	308
KAT2A	15	0.00936909	309
PEX13	7	0.009374993	310
ARHGDIG	5	0.009458436	311
JPH2	18	0.009458768	312
DAD1	7	0.00947522	313
S100A13	8	0.00950616	314
SLC27A1	6	0.009526306	315
SYDE2	14	0.009560667	316
PRPSAP2	15	0.009654762	317
KRT28	11	0.009671037	318
GATC	11	0.009680058	319
TIMM21	8	0.00968419	320
BDH2	12	0.009705205	321
C7orf25	9	0.009715105	322
ZNF429	12	0.009785293	323
TMED3	4	0.009831066	324
AP4S1	13	0.009862085	325
MITF	11	0.00991012	326
SAG	20	0.009924433	327
TRMT5	8	0.009935864	328
TFF2	7	0.009980205	329
TSPAN4	8	0.010044883	330
FAM101B	24	0.010072154	331
METTL10	4	0.010074489	332
CEACAM20	17	0.010129413	333
EPSTI1	28	0.010132455	334
C6orf223	17	0.010148047	335
HMGN2P46	1	0.010148238	336
C9orf84	32	0.010153034	337
KLF5	4	0.01025278	338
SAMD15	6	0.010256361	339
FAM43B	3	0.010256361	340
TXNDC17	12	0.010260508	341
TPPP2	4	0.010290866	342
TRIM55	11	0.010323056	343
TBC1D24	3	0.010328037	344
FAM3C	8	0.010346495	345
TMEM81	5	0.010377602	346
ZNF200	8	0.010389497	347
GAA	46	0.010404581	348
DNAJC17	11	0.010431437	349
GAB1	21	0.010476777	350
ERGIC2	7	0.010483226	351
XXYLT1	24	0.010501125	352
BIRC5	6	0.010545406	353
KIAA1211L	11	0.010557076	354
RNLS	21	0.010582007	355
SCGB3A1	1	0.010589007	356
ZCCHC8	9	0.010611126	357
NDUFA12	3	0.010642128	358
LGI3	10	0.010645906	359
CCDC114	22	0.010683114	360
SPICE1	32	0.01068822	361
PYGO2	4	0.010775488	362
VPS13B	34	0.010788125	363
LOC100129518	14	0.010814903	364
C22orf42	16	0.010853198	365
C17orf61-PLSCR3	9	0.01086386	366
OR4A16	15	0.010864765	367
TMEM70	16	0.010913934	368
S100A2	2	0.010931691	369
STK17B	15	0.010975144	370
CDC26	3	0.011009271	371
KMT2E	12	0.01103864	372
PLGRKT	3	0.011062291	373
OR4C3	4	0.011079514	374
FAF1	18	0.011081407	375
PSORS1C2	19	0.011082298	376
CAPSL	7	0.011090558	377
CHRNG	16	0.011111827	378
OR4A5	9	0.011156056	379
NUDT5	10	0.011165247	380
EHD2	12	0.011261967	381
RNF181	8	0.011273962	382
MCTP2	48	0.011298579	383
NLRP14	15	0.011320241	384
LRRC37A5P	12	0.011329882	385
ITGB6	25	0.01133372	386
KDM4D	8	0.011381028	387
CINP	6	0.011416308	388
DNAJA3	12	0.011464282	389
KPNA4	18	0.011478586	390
JAG2	25	0.011482472	391
SPINK14	3	0.011483698	392
TMEM158	3	0.011495744	393
PSG3	11	0.011508493	394
YIPF5	16	0.011574642	395
C6orf120	8	0.011585757	396
HLA-DQA2	27	0.011587362	397
TMUB1	3	0.011600964	398
CNTRL	34	0.011623849	399
OR4C16	13	0.011649597	400
TMEM154	21	0.011650619	401
UBXN6	12	0.011654623	402
FASN	37	0.011682653	403
RNF183	12	0.011743438	404
ZSCAN1	7	0.011856679	405
USP35	28	0.011906941	406
UBE2Q2	8	0.011922318	407
ELF5	25	0.011933187	408
CDH2	21	0.011940344	409
C11orf44	19	0.011950018	410
SYCP2L	28	0.011959449	411
SKI	23	0.011984938	412
KCTD20	12	0.012017041	413
SCAND1	1	0.012126178	414
DKFZP434A062	2	0.012141736	415
FOXN2	10	0.012160056	416
ISG15	7	0.012164991	417
SLPI	3	0.012172305	418
BEST3	39	0.012262929	419
SLC46A3	9	0.012267634	420
RWDD1	4	0.012269461	421
CSK	8	0.012279869	422
LOC158434	2	0.012319078	423
AGO3	10	0.012342578	424
ACAN	36	0.012350672	425
LOC440040	11	0.012362369	426
CXCL11	21	0.012381125	427
SEMA3E	28	0.012495908	428
PPIH	9	0.012497598	429
ZNF773	21	0.012517014	430
ASB6	7	0.01251708	431
RAD21	14	0.012532874	432
IFT172	25	0.012613103	433
C1orf106	12	0.012626654	434
CREB3L3	12	0.012628623	435
GDF10	8	0.012631455	436
ACP2	16	0.01264152	437
HIF3A	39	0.01265378	438
ZNF317	13	0.012719736	439
FAM228B	12	0.012745813	440
RQCD1	12	0.012759975	441
TTC9C	7	0.012771585	442
TCF3	18	0.012778507	443
TAGLN	6	0.012807387	444
PPP3CC	13	0.012812178	445
PSG7	10	0.012828854	446
KCNK18	4	0.01285631	447
SH2D4A	30	0.012909335	448
BOC	37	0.012934165	449
HSBP1L1	4	0.012947732	450
TRAT1	8	0.013007868	451
EPPK1	36	0.013079556	452
PTGIS	9	0.01313845	453
UBE2S	5	0.013189311	454
SH3BP5L	10	0.013241112	455
AGPAT9	12	0.013285581	456
C3orf72	18	0.013320389	457
POU4F3	1	0.013320403	458
FCRLB	11	0.013341193	459
SFMBT2	49	0.013342531	460
AKNA	29	0.013357173	461
COPA	20	0.013370911	462
HIC1	7	0.013445822	463
GNAO1	16	0.013448442	464
BTNL2	36	0.013502962	465
SAMHD1	10	0.01350863	466
TDP2	15	0.013517359	467
ZNF534	19	0.01353618	468
LRRC58	13	0.013551826	469
THEG5	4	0.013610784	470
CRELD1	10	0.01365531	471
PLA2G10	1	0.013691905	472
EFCAB1	11	0.013728882	473
ATP6V1G2	10	0.013731558	474
SPATA13	44	0.013805848	475
MSTN	8	0.013887354	476
LINGO1	13	0.013908502	477
BTG4	6	0.014008478	478
KRT16	3	0.01402254	479
HLA-DOB	21	0.014070506	480
KRT18P55	1	0.014127081	481
STAU2	37	0.014129369	482
DHX35	26	0.014156595	483
FBXO44	9	0.014176843	484
ARPC4	9	0.014177043	485
DMXL2	30	0.014186232	486
OR4C15	12	0.014194164	487
FSCN2	14	0.014209272	488
NAT9	6	0.014235208	489
NDN	2	0.014286897	490
PHTF2	22	0.014298464	491
PDE8A	23	0.014344697	492
DMTF1	21	0.014396593	493
ARHGEF1	9	0.014424543	494
NEU2	5	0.014440428	495
FLT1	30	0.014452424	496
FLJ40194	1	0.014488488	497
CRNKL1	22	0.01449243	498
TNFSF12-TNFSF13	12	0.014535639	499
PRSS57	8	0.014547168	500
NR2F6	4	0.014629355	501
CCDC62	20	0.014636067	502
EPHA1-AS1	6	0.01470131	503
PFAS	33	0.014708966	504
LOC440461	4	0.014710476	505
PSORS1C1	71	0.014735424	506
FUT8-AS1	2	0.014771784	507
LOC100126784	2	0.014771784	507
TSPYL1	8	0.014778068	508
CLSPN	12	0.014813982	509
SSTR1	8	0.014823983	510
AHNAK2	86	0.014831629	511
CAPRIN1	9	0.014847725	512
PAQR8	20	0.014857614	513
PLAC8	6	0.014866052	514
IGSF9B	35	0.014867738	515
PNP	7	0.014888808	516
ARHGAP19	21	0.014892521	517
CD53	7	0.014898068	518
PERP	9	0.014900386	519
TRPM7	24	0.014920475	520
CPT1C	15	0.014931363	521
PDLIM2	22	0.014935324	522
SMPD4	18	0.014936998	523
CTAGE10P	14	0.014946931	524
MED1	10	0.014969937	525
LOC101929300	5	0.015034401	526
CYTH1	20	0.015043445	527
PTGES3	6	0.01505494	528
PRDM1	15	0.01516796	529
LPCAT3	8	0.015188233	530
PGPEP1L	7	0.01519709	531
SMYD2	13	0.015221479	532
MAP1LC3B2	5	0.015233132	533
NMNAT3	3	0.015262175	534
SUV39H2	13	0.015263099	535
RNF157-AS1	11	0.015265	536
PVR	13	0.015291224	537
C19orf40	7	0.015319746	538
DLD	10	0.015369215	539
SH3BGR	17	0.015369802	540
LOC100506504	5	0.01539186	541
CCDC148-AS1	8	0.015418546	542
BAZ2A	23	0.015419345	543
ZNF837	9	0.015438384	544
NECAP1	6	0.015441459	545
WDR59	27	0.015513091	546
CLEC14A	5	0.015515025	547
RBM38	11	0.015536138	548
DHX29	9	0.015558988	549
LMF2	22	0.015585649	550
CDKN3	3	0.01559081	551
NUDT16L1	4	0.015600308	552
TBX5	9	0.015653135	553
CREB3	1	0.01565642	554
PHOSPHO1	3	0.01566659	555
LRRC26	3	0.015673601	556
C1QTNF5	12	0.015680313	557
MFRP	12	0.015680313	557
CNBP	3	0.015703568	558
LOC440925	5	0.015787272	559
SPON2	15	0.015803064	560
KIAA0355	11	0.015850353	561
FAM126A	27	0.015852872	562
ZSCAN22	4	0.01588642	563
PKD2L1	26	0.015890323	564
AATK-AS1	8	0.015951769	565
SCN10A	46	0.01599025	566
SLC52A2	7	0.016002961	567
SAMD1	2	0.016073838	568
TESK1	8	0.016091711	569
EPB41L5	26	0.016139277	570
FAM205A	19	0.016162236	571
TRIM69	22	0.016217835	572
CPNE6	15	0.016222558	573
FAM201A	4	0.016306846	574
SPATA31D1	12	0.01632068	575
LOC100130451	1	0.016363733	576
PI4K2B	12	0.016413028	577
ASB13	19	0.016423285	578
DCP1B	33	0.016446328	579
NF2	19	0.016466361	580
HSPH1	11	0.016478149	581
ELOVL1	3	0.016504608	582
REEP5	23	0.016613385	583
C2orf88	20	0.016686061	584
KRTAP3-3	6	0.016707859	585
C6orf226	2	0.01672919	586
GXYLT2	7	0.016803903	587
KRTAP26-1	6	0.01687401	588
SLC39A4	16	0.016938165	589
KCNA6	20	0.016939565	590
PNMAL2	9	0.016973462	591
RP1L1	59	0.016973552	592
C6orf58	2	0.01701787	593
KLHL3	38	0.017019993	594
CHST4	4	0.017029814	595
LOC401324	6	0.017041209	596
C10orf90	19	0.017049976	597
C9orf169	6	0.017096547	598
FUNDC2P2	1	0.017125131	599
SLC38A4	20	0.017138363	600
BRAP	4	0.01715361	601
RRP12	44	0.017154186	602
PIK3R3	17	0.017177097	603
ZNF286B	22	0.017194261	604
RAPGEF5	59	0.017199419	605
PARD3B	38	0.017226565	606
TPP2	32	0.01723752	607
DRAM1	25	0.017248845	608
CYP2R1	2	0.017262204	609
LOC643923	4	0.017262204	610
LINC00299	2	0.017263604	611
ZFHX4	26	0.017277775	612
ERVMER34-1	4	0.017305229	613
RNF216	29	0.017316444	614
TANGO2	17	0.017325286	615
DUSP19	20	0.017363379	616
SCAMP2	6	0.017367495	617
TOMM34	9	0.017368271	618
HDAC10	18	0.017421685	619
THUMPD1	7	0.017446574	620
PFKFB3	38	0.017498419	621
TNFRSF11A	24	0.017501249	622
APOBEC3H	18	0.017519138	623
CLOCK	17	0.017524689	624
NPEPPS	18	0.017577634	625
PWAR4	4	0.017653594	626
OR4P4	2	0.01765784	627
OR4S2	2	0.01765784	627
KRTAP16-1	11	0.017660207	628
BROX	12	0.01766447	629
FBXL4	10	0.017685305	630
MTMR2	27	0.017769725	631
SNCG	11	0.017782138	632
SLC9A3	42	0.017783522	633
TBC1D10A	10	0.017784647	634
SEL1L3	29	0.01778839	635
IGFBP3	5	0.017810622	636
NXPH4	5	0.017830488	637
NDUFAB1	9	0.017845005	638
RNF222	11	0.017862181	639
C19orf80	4	0.017876515	640
RPS27	3	0.017883739	641
LOC145837	5	0.017887599	642
OR10H5	11	0.017958011	643
HRCT1	4	0.017958411	644
SMIM13	30	0.018020757	645
ZBTB44	11	0.018038998	646
OR51G2	2	0.018072412	647
WDTC1	12	0.018119663	648
FAM134B	11	0.018156177	649
HOPX	15	0.01818199	650
STAM	25	0.018201405	651
NSMCE1	10	0.018204051	652
OR4C11	4	0.018239537	653
MANEAL	5	0.018351017	654
DIRC1	2	0.018380129	655
IRF9	3	0.018402302	656
SELL	17	0.018413279	657
GPRC6A	11	0.018431242	658
RARRES2	13	0.018434491	659
LPXN	7	0.018437695	660
TRA2A	5	0.01848851	661
USP5	14	0.01849273	662
TMEM53	8	0.018535085	663
DEFB135	5	0.018545265	664
PLIN3	12	0.01857212	665
FNDC4	5	0.018608386	666
LOC151174	15	0.018719431	667
KLK10	13	0.018729592	668
SCN8A	19	0.01873361	669
TTC18	24	0.018755531	670
LRR1	10	0.018763654	671
POLR3C	5	0.018764003	672
ZNF18	2	0.018825924	673
FAM69C	10	0.018880352	674
SNAP91	17	0.018900263	675
MARVELD1	6	0.018922949	676
ALDH2	6	0.018956372	677
MTO1	7	0.01902143	678
SREBF2	20	0.019028672	679
GNGT2	7	0.019029166	680
C16orf90	11	0.019031844	681
CDC45	24	0.019049037	682
ACOT13	6	0.019065882	683
TAF1L	6	0.019101594	684
TP53I3	8	0.019113177	685
PKM	9	0.01918201	686
ABL1	30	0.019189836	687
C17orf99	14	0.019211903	688
TBL2	10	0.019262755	689
NR2E1	5	0.019272028	690
B3GNT5	5	0.01929983	691
FAM83F	11	0.019395067	692
LPAR1	16	0.01939862	693
TM9SF3	21	0.01939961	694
AFF4	17	0.019470679	695
HMGCS2	7	0.019483368	696
CALML4	11	0.019492552	697
OR4C46	10	0.019516466	698
TAGLN2	8	0.019553593	699
AZGP1	6	0.019562657	700
TMEM38B	12	0.019568605	701
HAS2	7	0.019578733	702
PILRA	7	0.019601165	703
ZMIZ1	41	0.019606111	704
GML	6	0.019611105	705
NFKBID	3	0.019626345	706
ARHGAP31	29	0.019655249	707
C1orf65	11	0.019662608	708
LCN15	8	0.019684804	709
WDR54	4	0.019686319	710
OR9G4	4	0.01969297	711
C1orf216	4	0.019719923	712
C20orf195	3	0.019723301	713
FAM173A	4	0.0197426	714
HAPLN1	18	0.019789793	715
TCTE3	2	0.019795438	716
LHPP	16	0.019840742	717
GGCT	9	0.019855542	718
ZNF770	8	0.019873666	719
SENP5	17	0.019874383	720
RPS6KC1	9	0.019907692	721
ZNF513	5	0.019922224	722
SLC6A1	18	0.019954104	723
MPST	5	0.020025177	724
GRAMD1C	18	0.020047276	725
ANO1	43	0.020050482	726
C7orf43	8	0.020052634	727
ASF1B	5	0.020058475	728
MMP16	12	0.020059941	729
LRFN3	7	0.020082028	730
TMEM183B	3	0.020109581	731
BAK1	6	0.020113604	732
NOS1AP	38	0.02013383	733
DUSP7	7	0.020239219	734
COG1	18	0.020259852	735
GFRA4	12	0.020312552	736
EIF4G2	15	0.02032283	737
COA6	5	0.020351341	738
FXYD4	5	0.020363748	739
ZNF682	10	0.020392498	740
TRIM29	25	0.020471823	741
ARL10	7	0.020473252	742
NXPH3	4	0.020515123	743
MACC1	15	0.02053665	744
ARPC4-TTLL3	34	0.020590556	745
MNX1	6	0.020595581	746
POLRMT	36	0.020619755	747
CXCL16	13	0.02065314	748
TBC1D26	6	0.020656549	749
ZC3H13	18	0.020677197	750
C1orf63	4	0.020679081	751
CRTC2	4	0.020686126	752
ANKRD46	12	0.020687275	753
TXNDC15	6	0.02069391	754
C8orf56	3	0.020708987	755
EPB41L4B	29	0.020757134	756
EED	16	0.020788595	757
KCTD12	16	0.02080189	758
VDAC2	10	0.020808838	759
APOE	4	0.020817271	760
ZNF252P-AS1	10	0.020830612	761
ADPRM	5	0.020895211	762
EFCAB4B	36	0.020906865	763
GPR3	5	0.020992705	764
ATP10D	41	0.02101141	765
DFNA5	22	0.021087181	766
IL17RC	27	0.021161137	767
MBL2	22	0.021194882	768
NLRP11	16	0.021211269	769
SYT7	19	0.021224305	770
WDR52-AS1	12	0.021312435	771
PLD1	26	0.021319982	772
RRN3P2	6	0.021347742	773
HSD11B1L	4	0.021443041	774
SLC50A1	4	0.021452602	775
FUT9	3	0.021469644	776
TTC9	16	0.021493492	777
RFC4	8	0.021511457	778
SMARCC2	4	0.021519096	779
PRCP	13	0.021527137	780
GNB5	17	0.021556001	781
KDM3A	18	0.021627489	782
TEN1-CDK3	8	0.021654886	783
RBMS1	6	0.021713842	784
LMO7	49	0.021738249	785
OTOGL	53	0.02176305	786
AGPAT1	5	0.021778084	787
ATP6V0D2	8	0.021866302	788
C20orf197	4	0.021895498	789
AMT	10	0.02189849	790
GPR62	7	0.021921718	791
KLHL10	3	0.021931423	792
VPS35	9	0.021939125	793
CENPBD1	3	0.021969713	794
MIR3196	2	0.021969713	794
OR2C3	9	0.021970026	795
C2CD4A	2	0.022004292	796
E2F4	4	0.022090463	797
ZNF324	9	0.022191441	798
ABAT	50	0.022287216	799
ARHGEF39	24	0.022319134	800
KCNS3	7	0.022369433	801
PGM3	13	0.022383954	802
FAT3	66	0.022445334	803
ERLIN1	13	0.022453218	804
PDGFC	8	0.022473574	805
PPM1D	4	0.022480184	806
DCLK2	21	0.022496545	807
CCDC82	5	0.022521553	808
GPR149	5	0.022521626	809
ADCY9	24	0.022530831	810
ZNF469	50	0.02255128	811
TMEM52B	14	0.022614708	812
ERCC5	24	0.022627171	813
MIR3660	1	0.022644444	814
BTBD17	4	0.022657969	815
CNTN2	40	0.022705554	816
CRLF1	8	0.02272973	817
THBS3	11	0.022740166	818
DNALI1	16	0.022784369	819
CARD17	5	0.022811468	820
PRKD3	31	0.022825364	821
GRB14	15	0.022847198	822
C1QTNF6	20	0.022866479	823
WT1	24	0.02288804	824
YEATS4	8	0.022895455	825
NPC2	7	0.022937449	826
C7orf34	2	0.022995949	827
JRKL	5	0.022999361	828
KLK11	10	0.023015593	829
FBXO48	4	0.023119314	830
C2orf70	9	0.023119387	831
TAF4	16	0.023142758	832
SEC23B	14	0.023175748	833
SNORD115-40	1	0.023186901	834
VDR	27	0.023227294	835
RAD54B	8	0.023232708	836
DPH5	3	0.0232331	837
C7orf73	6	0.023249143	838
LILRB5	30	0.023288799	839
ERI1	23	0.023331673	840
BMP2	9	0.023346265	841
OR13F1	7	0.023364051	842
DNAH8	88	0.023374785	843
DEFA5	7	0.023442945	844
IFI44	4	0.023473579	845
CD164	10	0.023492362	846
MND1	7	0.023526795	847
LYPD6B	3	0.023529731	848
OR10W1	6	0.023615918	849
PLK5	18	0.023622051	850
PCGF1	6	0.023623023	851
KIAA0141	21	0.023655547	852
YWHAH	5	0.023661409	853
DGCR6L	6	0.02368338	854
C1QTNF9B	12	0.023699396	855
DLG2	46	0.023702249	856
SIM2	18	0.023704341	857
NDUFA6	2	0.023775629	858
PABPC4L	4	0.023806402	859
CATSPER2P1	1	0.023877953	860
CATSPERG	19	0.023881566	861
SMC4	19	0.023937048	862
OTOP1	7	0.023951855	863
RIPK3	20	0.023954434	864
TMEM150A	4	0.023969257	865
TMEM245	36	0.02397331	866
MCHR2	4	0.023996103	867
SSTR4	9	0.024002173	868
MRPL45	9	0.024004388	869
LOC100506054	2	0.024066507	870
TSR1	10	0.024093488	871
CXCL1	6	0.024095256	872
ITFG2	7	0.024095833	873
CCDC159	9	0.024107099	874
PRMT8	17	0.024125272	875
MIR4638	1	0.024180405	876
PDLIM7	8	0.024197683	877
METTL21C	7	0.024202005	878
DNAH3	66	0.02421581	879
MAPT	51	0.024236629	880
FABP12	8	0.024247633	881
TIPIN	8	0.024287178	882
LUZP6	9	0.024314925	883
MTPN	9	0.024314925	883
TMEM88B	2	0.024345448	884
LTBP1	63	0.024359019	885
ACOXL	33	0.024368961	886
MIR4521	1	0.024405366	887
ZFAS1	2	0.024410928	888
PRR23A	4	0.024428412	889
AMACR	11	0.024466229	890
PTDSS2	39	0.024478479	891
CCDC50	53	0.024609013	892
PXDN	33	0.024625441	893
ACTL7B	6	0.024715423	894
HOXB-AS3	17	0.024726951	895
LCE4A	3	0.024753541	896
ITPA	14	0.02481163	897
THAP7-AS1	13	0.024854752	898
SELE	34	0.024871803	899
PTPRO	29	0.02488674	900
RPL34-AS1	5	0.02493731	901
LINC00271	1	0.024941966	902
OR2D3	6	0.024956291	903
TUBA3D	20	0.024960347	904
ZNF19	15	0.024990041	905
SLC8B1	20	0.024995991	906
PPCS	1	0.02502815	907
TMEM88	1	0.025031873	908
OR2F2	4	0.025032279	909
TMEM255B	22	0.025046671	910
BNIP2	39	0.025080367	911
PABPN1	12	0.025084924	912
TRMT10B	9	0.025085399	913
PLEC	121	0.025088219	914
MILR1	1	0.025126173	915
C12orf79	4	0.025144461	916
RHCE	9	0.025148893	917
SRC	13	0.025154778	918
MMP27	19	0.025170838	919
BTBD6	7	0.025184498	920
CEACAM8	4	0.025194895	921
PIK3R4	11	0.025234432	922
PCIF1	12	0.025257528	923
CCT3	9	0.025285235	924
FOXE1	15	0.025285815	925
FAXDC2	12	0.025340053	926
MIR412	1	0.025347276	927
FAM160B2	25	0.025378318	928
WBP2NL	5	0.025379905	929
ZNF397	11	0.025380697	930
GSTA2	10	0.025418292	931
RPL27A	25	0.025477127	932
PSMB9	8	0.025507379	933
SLC41A2	8	0.025519731	934
RPS10	4	0.025536749	935
MLEC	25	0.025725511	936
EVL	17	0.025753258	937
MDFIC	15	0.025771236	938
PRELP	27	0.025781218	939
LOC643802	5	0.025825164	940
GRAP2	5	0.025862609	941
PEAK1	25	0.025869259	942
DNAJB9	5	0.025890314	943
FBXO6	6	0.025908818	944
REPS1	6	0.025912735	945
ARHGAP20	21	0.025930641	946
MAPK9	26	0.025954132	947
LOH12CR2	1	0.02597619	948
SNRPD2	5	0.025996198	949
ZBTB8B	5	0.026003928	950
CORIN	29	0.026010611	951
KRTAP19-5	3	0.02603623	952
DLG1	26	0.026052281	953
IGJ	2	0.026144284	954
ADH1A	5	0.026194462	955
MAST2	29	0.026230439	956
C2CD4C	4	0.026268636	957
NCOA5	5	0.026284051	958
SLCO2B1	26	0.026290633	959
SPN	8	0.026328305	960
ZNF169	11	0.026390747	961
LOC100287036	2	0.026405473	962
CCL24	9	0.026422345	963
FKBP3	3	0.026463804	964
COMMD10	12	0.026471373	965
GPR19	4	0.026529308	966
ZNF22	9	0.026542315	967
3-Sep	16	0.0265586	968
FAM177A1	8	0.026560917	969
CAND2	34	0.026569401	970
ZMYND12	5	0.026592153	971
ST6GALNAC5	8	0.026608304	972
PDZD8	10	0.02664703	973
MYLK2	19	0.026722709	974
KIF23	26	0.026736133	975
HCST	3	0.026763415	976
CLDND2	4	0.026793893	977
ROCK1P1	4	0.026798452	978
FAM154B	5	0.026801711	979
SH3TC2	21	0.026817194	980
RING1	7	0.026866501	981
RFC5	13	0.026883623	982
TOR4A	9	0.026928293	983
GABBR2	40	0.027014713	984
CYP2D6	29	0.02705105	985
ASH1L	16	0.027091875	986
TNFAIP8L3	5	0.02715655	987
RAP2A	7	0.02717254	988
MGC32805	8	0.027185316	989
CFI	5	0.027210174	990
CENPV	2	0.027226266	991
NHLRC3	10	0.027226671	992
DHX34	30	0.027265494	993
CWC25	5	0.027312941	994
POLR3H	22	0.027333746	995
CNTNAP3B	4	0.02733488	996
PRRT2	6	0.027345792	997
OR5D18	3	0.027390702	998
ZBTB34	11	0.027417275	999
DHRS7C	12	0.027450981	1000
YAF2	5	0.027451594	1001
RHOH	3	0.027460853	1002
HNF4A	14	0.027465392	1003
PTBP3	22	0.027499283	1004
G6PC2	9	0.027519706	1005
ZNF800	2	0.027519818	1006
SMPDL3B	18	0.027523697	1007
ACVR2A	10	0.027542923	1008
BTBD16	24	0.027556739	1009
MB	5	0.027559022	1010
PEG3-AS1	5	0.027559333	1011
RAB12	1	0.027570713	1012
TNFSF12	9	0.027578596	1013
ZNF285	15	0.027614123	1014
MC5R	11	0.027614324	1015
MPL	9	0.027685521	1016
SLC14A2	26	0.027696268	1017
ZFP90	10	0.027706428	1018
MIR4700	1	0.027714034	1019
ANKRD13B	8	0.027743778	1020
CNTD1	2	0.027790376	1021
SETDB2	13	0.027830422	1022
PRM2	4	0.027844441	1023
C1orf111	9	0.027846097	1024
CCNT1	15	0.027866552	1025
RPL26L1	5	0.027917227	1026
ANKRD13C	13	0.027937363	1027
PRR9	4	0.028063185	1028
DDX52	13	0.028108564	1029
CPNE5	35	0.028153132	1030
GGT5	10	0.028153532	1031
PTP4A2	6	0.028167502	1032
TMEM134	4	0.02817156	1033
IMPA2	8	0.028178911	1034
PLBD1	11	0.028204948	1035
ST8SIA3	6	0.028241182	1036
COPS8	14	0.028305736	1037
TET1	23	0.028334368	1038
CCNE2	9	0.028344842	1039
TMEM127	6	0.028368215	1040
SELENBP1	7	0.02841682	1041
C14orf37	24	0.028444908	1042
LOC648691	12	0.028561039	1043
IL5	1	0.028607951	1044
ATP8B3	45	0.028619365	1045
EARS2	14	0.028631448	1046
TPK1	15	0.028681352	1047
TM6SF1	8	0.028726409	1048
AGAP3	19	0.028729901	1049
SEPW1	3	0.028740146	1050
LIPT1	4	0.028746701	1051
MYL12B	7	0.028746701	1051
LOC101927581	5	0.028814792	1052
CRTAM	10	0.028825344	1053
MICU1	18	0.02892656	1054
LRIF1	11	0.02893714	1055
CCR4	4	0.028937963	1056
KDM3B	14	0.028988675	1057
AGO4	16	0.028999825	1058
OR4A15	6	0.029037165	1059
HMG20A	4	0.029155082	1060
ZKSCAN2	10	0.029158149	1061
PCNA	5	0.029173821	1062
APLF	17	0.029184659	1063
APOPT1	6	0.029194504	1064
MYO1C	49	0.029270613	1065
UBE2D4	8	0.029289588	1066
MCTP1	30	0.029324151	1067
AADAT	7	0.029342353	1068
RRP9	8	0.029348116	1069
IQUB	10	0.029408795	1070
ODC1	6	0.029421539	1071
LOC401052	6	0.029450633	1072
OTX2	3	0.029478541	1073
ARRDC2	13	0.029494394	1074
MNAT1	7	0.029494813	1075
VPS37C	13	0.02953646	1076
NDUFC2	4	0.02958259	1077
IRF2	12	0.029599557	1078
F5	49	0.029601373	1079
ENTPD7	14	0.029601582	1080
SLC2A13	27	0.029648185	1081
C14orf142	2	0.029663671	1082
PPIB	6	0.029735318	1083
ACOT7	17	0.02976916	1084
VPS72	3	0.029806576	1085
ARHGAP26	35	0.029861335	1086
KRTAP6-3	3	0.029918304	1087
TTLL7	12	0.02992437	1088
C9orf156	13	0.030065931	1089
SERINC3	5	0.030135234	1090
MIR3199-1	5	0.030168466	1091
MIR3199-2	5	0.030168466	1091
ALOX15B	17	0.030196084	1092
FYN	10	0.030197084	1093
ABHD3	3	0.030203919	1094
PPIL6	17	0.030296386	1095
RALGPS1	40	0.030300281	1096
FKRP	5	0.030346781	1097
OR5D14	7	0.030414707	1098
KIRREL2	10	0.03050854	1099
FUT1	3	0.030543154	1100
ADAMTS16	43	0.030549786	1101
SCARNA10	1	0.030596432	1102
TEX38	5	0.030603271	1103
RIMS2	43	0.030675135	1104
PARP12	36	0.030686484	1105
DUSP18	10	0.03070822	1106
MKNK2	16	0.030728278	1107
RAB3IP	41	0.030769649	1108
LRRC37B	9	0.030794242	1109
GLT6D1	12	0.030844525	1110
PAQR9	7	0.030861966	1111
ARFGAP1	21	0.030871097	1112
RPL13	26	0.030900915	1113
HOXB8	3	0.030936485	1114
POP7	3	0.030937399	1115
RGS14	3	0.030951779	1116
TTN	312	0.031019601	1117
SIRPG	18	0.031019754	1118
RHOA	5	0.031023684	1119
MRPS33	3	0.031025432	1120
CLCNKA	42	0.031050917	1121
DNAJC5	23	0.031068325	1122
S100A14	8	0.031068966	1123
PSIP1	15	0.031073001	1124
PDE6H	1	0.031092028	1125
RAD21L1	9	0.031137979	1126
MYF5	5	0.031140355	1127
C3orf49	2	0.031154598	1128
NPL	17	0.031160001	1129
ANO3	74	0.031161033	1130
C6orf132	30	0.031163595	1131
ZNF507	5	0.031200747	1132
PAXIP1	17	0.031207023	1133
OPTN	15	0.03123217	1134
SLC44A2	19	0.031235475	1135
NDFIP1	7	0.031244924	1136
APLP1	7	0.031285888	1137
PCDHB8	12	0.031290104	1138
IGFLR1	9	0.031342758	1139
ANKRD36BP1	6	0.031398334	1140
C20orf85	8	0.031444626	1141
METTL7A	3	0.031450929	1142
PRKAA1	3	0.031452658	1143
PCF11	12	0.03145758	1144
NANS	10	0.031461145	1145
FAM162A	7	0.031470749	1146
HBP1	5	0.031486624	1147
RETSAT	14	0.031520947	1148
PRAME	17	0.031548946	1149
ZNF404	6	0.031553174	1150
ZNF142	16	0.031555624	1151
KIAA1407	11	0.03160486	1152
OR1F2P	3	0.031612009	1153
PEG10	12	0.03163697	1154
CALM1	19	0.031714081	1155
PLAT	12	0.031730281	1156
PYY	6	0.031753987	1157
KLRG2	6	0.03183657	1158
STAC2	13	0.031850624	1159
NUP188	20	0.031880228	1160
ZHX2	13	0.03188849	1161
PREP	14	0.031924217	1162
TOLLIP	20	0.031966366	1163
KATNA1	4	0.031988265	1164
SNW1	23	0.031995905	1165
CCNG2	18	0.03204733	1166
SERPINA11	6	0.032071888	1167
PALLD	31	0.03209228	1168
MEIS3P1	7	0.032105498	1169
CST7	10	0.032140782	1170
SNAPC1	11	0.032148635	1171
NOX4	27	0.032149722	1172
MIR5189	2	0.032155211	1173
OR52N1	8	0.032244753	1174
ATG16L1	29	0.03235846	1175
GIMAP1-GIMAP5	30	0.032372529	1176
TDRD12	6	0.03238528	1177
MARVELD3	13	0.032392995	1178
PHF21B	26	0.032424346	1179
TRIM8	4	0.032437486	1180
BRICD5	7	0.032451847	1181
SLC52A1	10	0.032460778	1182
HMGN3-AS1	4	0.032467742	1183
PAPD5	3	0.032477693	1184
ZNF234	10	0.032492401	1185
LOC100128361	9	0.032589269	1186
APOL1	35	0.032597319	1187
CLPSL2	3	0.03277058	1188
MBD3L1	2	0.032772666	1189
YWHAB	7	0.032791236	1190
ZBTB22	6	0.032828545	1191
IFIT1	7	0.032843051	1192
UTP15	11	0.032891599	1193
NUS1	8	0.032937342	1194
RLN2	2	0.032940011	1195
ITGAX	21	0.032957444	1196
AVP	2	0.032976819	1197
SYNDIG1	7	0.032981349	1198
LOC728989	27	0.033044924	1199
NLRP1	46	0.033093398	1200
KCNJ3	6	0.0331065	1201
INO80C	6	0.03327588	1202
MAPK15	20	0.033281288	1203
EMG1	1	0.033287722	1204
C5orf64	14	0.03329251	1205
CPN2	17	0.033305263	1206
AK9	38	0.033308415	1207
CCNG1	2	0.033308723	1208
TRAPPC5	2	0.033309574	1209
AGK	9	0.033321238	1210
BASP1	2	0.033379989	1211
DENND1B	23	0.033395975	1212
ERVFRD-1	19	0.033396021	1213
ZNF184	8	0.033452166	1214
RCBTB1	43	0.033500643	1215
TSTD2	13	0.033509118	1216
TAOK3	9	0.033520919	1217
UBXN7	9	0.033529832	1218
AKR1B1	11	0.033542764	1219
LINC00967	7	0.033570161	1220
PARK2	29	0.033584933	1221
NCAPD3	43	0.033623968	1222
ADIPOQ	14	0.033627153	1223
ZDHHC13	9	0.033634223	1224
QDPR	29	0.033644573	1225
CXXC5	4	0.033721063	1226
XPOT	9	0.033738999	1227
LOC388849	12	0.033764358	1228
PTPRF	49	0.033788197	1229
CAV1	16	0.033856307	1230
TRAPPC3L	40	0.033911392	1231
PPP5D1	15	0.033920816	1232
TRIP13	22	0.033924048	1233
ING4	9	0.033943972	1234
STX11	3	0.033948442	1235
IMPACT	9	0.033969211	1236
PSMB2	3	0.03396998	1237
VEGFC	4	0.033972567	1238
CHRNA4	45	0.034019775	1239
OSTF1	11	0.03402268	1240
C15orf62	4	0.034024038	1241
CLASRP	10	0.03403856	1242
SLIRP	8	0.034102878	1243
VAMP4	15	0.034162446	1244
CCNA2	9	0.034189703	1245
OR2W5	6	0.034202976	1246
BUD31	13	0.034242491	1247
PNLIPRP2	21	0.034308825	1248
TMEM139	2	0.034311096	1249
CELF1	5	0.034330432	1250
CFB	19	0.034364901	1251
SLX4	42	0.034374765	1252
LOC101929632	3	0.034415742	1253
SOBP	3	0.034433088	1254
RPL28	35	0.034612546	1255
RGS9BP	6	0.034619311	1256
C5orf55	8	0.034645848	1257
11-Sep	26	0.034658024	1258
PSMA7	10	0.034673323	1259
TNP2	5	0.034683824	1260
GKN2	8	0.034754369	1261
CCS	4	0.034765202	1262
GALNT1	11	0.034768896	1263
LOC390956	2	0.034813715	1264
SLC15A1	16	0.034823809	1265
NINJ2	11	0.034886676	1266
TMEM249	5	0.034916077	1267
MRPL45P2	7	0.034968247	1268
SLC6A19	50	0.035020535	1269
HIGD2A	3	0.035095901	1270
LOC101928218	10	0.035183858	1271
MZT2A	44	0.03521009	1272
LACTB	6	0.035237708	1273
GPATCH11	7	0.035242666	1274
CTPS1	13	0.035257518	1275
BIVM-ERCC5	36	0.035264886	1276
GYPA	24	0.035307235	1277
LOC100129620	1	0.035349916	1278
ZNHIT2	4	0.035385518	1279
TUBA1C	13	0.03545566	1280
COX4I1	4	0.035477796	1281
DMBX1	10	0.035503559	1282
GADD45A	2	0.035534271	1283
ITGA7	29	0.035584194	1284
FAM83H	18	0.035584232	1285
DUSP13	12	0.035599308	1286
RRP36	5	0.035639454	1287
STK24	24	0.035645313	1288
RANBP3L	16	0.035649767	1289
HSD17B6	3	0.035676341	1290
GPR116	35	0.035684058	1291
C11orf91	9	0.03576107	1292
RASGRP4	17	0.035773878	1293
STK32C	68	0.035790987	1294
SDHAF2	7	0.03580937	1295
LEMD2	21	0.035815263	1296
RCAN3	16	0.035882267	1297
NAP1L4	16	0.035967284	1298
BCL2L12	4	0.035979946	1299
CCDC51	3	0.036043165	1300
AP2A1	16	0.036068071	1301
HBQ1	3	0.036122335	1302
IPO11-LRRC70	3	0.036143473	1303
LOC200772	7	0.03618406	1304
ZPBP2	9	0.036276915	1305
DYNAP	5	0.036304774	1306
NTRK3	10	0.036330226	1307
ZNF619	9	0.036331623	1308
CNOT4	19	0.036369364	1309
WDR11-AS1	3	0.036457346	1310
WBSCR17	30	0.03646066	1311
EVPLL	5	0.036463841	1312
CDH3	29	0.036488167	1313
RNF212	39	0.036501284	1314
SLC6A10P	2	0.036513931	1315
ERO1LB	38	0.036545953	1316
ARHGAP19-SLIT1	25	0.036551761	1317
PLAGL1	4	0.036563603	1318
LOC101927302	3	0.036612983	1319
NAIF1	4	0.036630854	1320
GPT	6	0.036679522	1321
ZNF586	5	0.036771051	1322
PRKCDBP	8	0.036799947	1323
PVRIG	9	0.036803716	1324
PAPPA2	32	0.036809873	1325
CXCL12	35	0.036922395	1326
GAMT	9	0.036952956	1327
PADI6	28	0.036960049	1328
CD1A	13	0.036966833	1329
GALNT14	19	0.036969307	1330
FAM118B	7	0.036997867	1331
LOC643355	6	0.036999288	1332
WDR89	3	0.037003628	1333
PLAA	9	0.037045219	1334
NUP35	18	0.037110934	1335
SMCO3	8	0.037211538	1336
NRP2	27	0.037230633	1337
MED8	5	0.037297988	1338
SBF1	37	0.037305053	1339
OR2M3	4	0.037353715	1340
TMEM207	8	0.037505157	1341
TXLNB	26	0.037532724	1342
PFKFB4	12	0.037541247	1343
TMED10P1	5	0.037542838	1344
MRPS25	7	0.037574033	1345
ZNF292	20	0.037580244	1346
LIX1	8	0.037671921	1347
RFWD3	12	0.03768414	1348
KRTAP5-AS1	4	0.037698438	1349
NLRP9	14	0.037720785	1350
DLX1	5	0.03773073	1351
TIMP4	4	0.037754316	1352
SLC25A24	19	0.03775509	1353
WDR26	13	0.037779575	1354
COL8A2	11	0.037785033	1355
ADM2	20	0.037793278	1356
MYEOV	9	0.037854982	1357
IP6K1	9	0.037945747	1358
CXXC1	12	0.037954295	1359
TCERG1L	17	0.03801264	1360
COPS7A	18	0.038017733	1361
DOPEY2	45	0.038046775	1362
LGALS9C	4	0.038054339	1363
LCN1	10	0.038055626	1364
NASP	19	0.038056083	1365
OR5B17	4	0.038062924	1366
TAS2R4	5	0.038085651	1367
PWP2	25	0.038141904	1368
MGME1	13	0.038158454	1369
MAT2A	7	0.038210223	1370
BPIFB1	14	0.038216613	1371
DNTT	11	0.038263659	1372
KIAA1430	13	0.038301342	1373
C17orf96	3	0.038305657	1374
PCMTD1	15	0.038401218	1375
HDAC4	65	0.038413419	1376
DLX5	2	0.038420518	1377
GSAP	33	0.038460033	1378
COL22A1	81	0.038566656	1379
ZNF320	3	0.038590859	1380
JUP	15	0.038622482	1381
SLC5A2	4	0.038634045	1382
KIF13A	63	0.038680035	1383
PEX7	10	0.038684246	1384
RRAGD	17	0.038756414	1385
HLA-DRB1	8	0.038841192	1386
CLK3	6	0.038849779	1387
HMGB4	6	0.038864591	1388
C17orf67	10	0.038926585	1389
HEBP1	13	0.03892926	1390
YTHDC2	38	0.038931466	1391
ADO	7	0.038951556	1392
CDK15	26	0.038958968	1393
HOXA10-HOXA9	11	0.038960862	1394
EFR3B	28	0.03899916	1395
AP5M1	8	0.039012847	1396
ELAVL4	10	0.039019814	1397
MIR4804	1	0.039086991	1398
C15orf26	7	0.039098519	1399
AGRN	58	0.0391756	1400
CSE1L	13	0.039190821	1401
NOXA1	14	0.03920598	1402
IGSF3	13	0.039221647	1403
ZNF737	16	0.039274798	1404
ACP5	4	0.039291279	1405
CTH	6	0.039332696	1406
MPO	7	0.039375575	1407
MT1B	9	0.039492804	1408
DLEU7-AS1	3	0.039495278	1409
FAM102A	18	0.039496248	1410
CEBPZ	11	0.03952816	1411
TAF7	7	0.039537555	1412
SLC39A2	7	0.039539154	1413
IL33	14	0.039595672	1414
ZNF815P	4	0.039615205	1415
RAB17	19	0.039709027	1416
PCGF6	4	0.039794561	1417
ACVR1C	9	0.039837348	1418
SLC5A7	17	0.039843209	1419
CYP11B1	39	0.039894154	1420
SYNE1	192	0.039925999	1421
B3GAT2	23	0.039929539	1422
BCMO1	14	0.039935867	1423
EXOSC1	5	0.040018375	1424
ZNF408	4	0.040039128	1425
OLFM4	14	0.040068576	1426
GJB5	5	0.040071182	1427
NCR2	11	0.040130803	1428
SYNJ2	43	0.040137266	1429
ART1	7	0.040148912	1430
TAPBP	14	0.040153055	1431
CRX	25	0.040156882	1432
MKRN1	12	0.040263727	1433
CD300C	8	0.040276829	1434
JAZF1	14	0.040393823	1435
MTMR10	19	0.040402102	1436
RTBDN	7	0.040406632	1437
DNM3	39	0.040408943	1438
RRH	12	0.040431697	1439
ALG1L	7	0.040524869	1440
TOMM6	1	0.04053653	1441
ACTN4	26	0.040547787	1442
PAQR5	19	0.040613372	1443
PRDM4	15	0.040634973	1444
CNPY2	2	0.040639167	1445
C10orf62	6	0.040649922	1446
MPHOSPH8	10	0.040656337	1447
ANAPC4	13	0.040680468	1448
MEDAG	10	0.040729467	1449
TEX26-AS1	10	0.040729467	1449
C16orf97	8	0.040741904	1450
ZNF543	17	0.040833206	1451
ERLEC1	9	0.040866093	1452
ARHGAP25	28	0.04089461	1453
TNKS1BP1	24	0.040902115	1454
ZNF333	15	0.040902177	1455
GAREM	31	0.040959513	1456
SRRM4	32	0.040980437	1457
CLIP2	19	0.041006826	1458
EGR2	5	0.041046231	1459
AAR2	4	0.041088691	1460
UQCRC2	4	0.04110101	1461
AMDHD2	7	0.041125974	1462
RUSC1-AS1	2	0.041129584	1463
FNIP2	21	0.041134905	1464
ARMC10	12	0.041138902	1465
EIF3H	7	0.041168396	1466
CYP3A4	5	0.041175884	1467
ZNF311	5	0.04119373	1468
TATDN2	16	0.041266081	1469
CDK6	26	0.041291281	1470
IZUMO2	7	0.04130589	1471
GTF3C6	13	0.04130754	1472
PSMF1	27	0.041369769	1473
AARS2	30	0.041476531	1474
PCYT1A	17	0.041528356	1475
ACTR3C	11	0.041547055	1476
PAXBP1	8	0.041574174	1477
LSM4	7	0.041584274	1478
MYLIP	12	0.041611503	1479
OSCAR	8	0.041720493	1480
KRT19	6	0.041722171	1481
CHRNA2	12	0.041777918	1482
FBXL20	11	0.041794827	1483
ZNF512B	22	0.04179923	1484
CCRN4L	7	0.041847404	1485
GNE	11	0.04186589	1486
PGLYRP2	13	0.042014002	1487
NFRKB	20	0.042092609	1488
FRAT1	5	0.042143745	1489
GOT2	21	0.042181152	1490
TCP10L2	19	0.04218585	1491
HEG1	45	0.042241945	1492
NUF2	9	0.042250249	1493
VASN	5	0.042368641	1494
SCHIP1	10	0.042404179	1495
EIF1B	6	0.042420016	1496
LARGE	23	0.042536028	1497
NLRC3	22	0.042585606	1498
TAOK1	7	0.042627172	1499
MBOAT1	16	0.042653885	1500
ZNF827	11	0.042674513	1501
TEX261	15	0.042712056	1502
MAP9	47	0.04271902	1503
MARS2	3	0.04274201	1504
ZBTB7C	10	0.042768715	1505
ZNF613	6	0.042798029	1506
CRYBA4	13	0.04279844	1507
KLHL1	20	0.042861637	1508
SMCHD1	25	0.042930199	1509
SLC28A3	25	0.042931742	1510
RABL5	9	0.042943355	1511
SULT1C3	14	0.042983707	1512
LILRA1	28	0.043048531	1513
SH2D1B	8	0.04305825	1514
PITPNC1	9	0.04313002	1515
U2AF2	12	0.043133014	1516
MIR1283-2	2	0.043165369	1517
HRASLS	10	0.043170826	1518
ETNK1	10	0.043173901	1519
ATOH8	7	0.043216754	1520
MED31	10	0.043308939	1521
COPRS	5	0.043314674	1522
C1orf112	18	0.043358308	1523
DYNC1H1	48	0.043360412	1524
PRX	11	0.043410549	1525
LIMCH1	62	0.043458651	1526
ZBTB26	6	0.043462928	1527
FANCF	9	0.043477467	1528
KLK14	7	0.043484144	1529
LMO4	12	0.043488427	1530
ADAMTS20	40	0.043490551	1531
CD34	21	0.04355925	1532
FUT5	7	0.043571893	1533
GID8	8	0.043605726	1534
GLS	17	0.043617402	1535
SOX9	8	0.04362706	1536
PYROXD2	42	0.043632289	1537
LOC728763	9	0.043724829	1538
SEL1L2	16	0.043809371	1539
ZNF789	10	0.043842299	1540
FCGR3A	14	0.043860244	1541
KLHDC4	34	0.043880384	1542
NUDT3	3	0.043908254	1543
KRT80	11	0.043930897	1544
BARHL2	5	0.044140907	1545
SNX31	18	0.044212107	1546
PRSS3	6	0.044218587	1547
CHSY3	6	0.0442408	1548
ABCC4	52	0.04424438	1549
ALDH3A2	13	0.044263975	1550
CACNA1E	66	0.044323071	1551
ZNF763	14	0.044329068	1552
LINC00473	2	0.044419733	1553
LRRC23	11	0.044425099	1554
PTPRM	38	0.044460442	1555
C9orf135	11	0.04446223	1556
ZFAT	33	0.044478064	1557
LDLR	51	0.044517036	1558
TUSC1	18	0.044610668	1559
CES3	12	0.044619825	1560
LOC494141	7	0.044646019	1561
FRG2B	4	0.044726015	1562
C11orf96	3	0.044727823	1563
NET1	11	0.044779982	1564
CAPN12	22	0.044809018	1565
GPR39	6	0.044830289	1566
FNDC3A	6	0.044836766	1567
LYPD1	5	0.04488204	1568
HES7	5	0.044912845	1569
POGK	14	0.044932197	1570
ZSCAN26	5	0.044939978	1571
MFSD6L	7	0.044977375	1572
BMP7	19	0.045079375	1573
UTP23	12	0.045089455	1574
KMT2C	45	0.045101543	1575
DYNC2LI1	32	0.045133264	1576
UGT3A1	25	0.045138604	1577
NAPG	6	0.045159876	1578
HOXC5	14	0.045305322	1579
HLF	4	0.045356042	1580
TECTA	32	0.045363431	1581
IZUMO3	4	0.045459154	1582
COL11A1	46	0.045528407	1583
TPM3	13	0.045531608	1584
PATZ1	4	0.045607877	1585
CCDC135	18	0.045616107	1586
WDR27	40	0.045686486	1587
RECQL4	29	0.045723077	1588
ALS2CR11	14	0.045744479	1589
KIAA1161	15	0.045863571	1590
FOXK2	30	0.045890304	1591
MAP2K2	13	0.045943565	1592
LRP4	34	0.046061888	1593
NEK2	11	0.046099651	1594
SRGAP2	24	0.046128074	1595
GPR98	91	0.046173045	1596
CEP170B	44	0.046208679	1597
TRMT6	11	0.046221157	1598
ATP4B	6	0.046235722	1599
PGAP2	12	0.046254656	1600
THEGL	15	0.046268934	1601
ITGA11	49	0.046277546	1602
ZNF415	11	0.046280322	1603
PHYHD1	5	0.046286813	1604
APOB	39	0.046304989	1605
RIMKLB	9	0.046352308	1606
HMCN1	78	0.046357844	1607
UBTD2	10	0.046398784	1608
MRPL36	2	0.046490245	1609
HERC5	8	0.046617453	1610
ST8SIA1	19	0.046639143	1611
MAD2L1BP	5	0.046667445	1612
TBC1D22A	41	0.046685905	1613
CORO2A	14	0.046863077	1614
FAM64A	6	0.046898075	1615
B4GALT6	21	0.046927703	1616
CTNNAL1	16	0.046928942	1617
RCAN2	10	0.047032458	1618
OR51A7	5	0.047093964	1619
HIRIP3	6	0.04724566	1620
TSSK1B	16	0.047363854	1621
CTNNBL1	8	0.047373623	1622
NAPA-AS1	3	0.047399971	1623
RAB18	7	0.047405979	1624
CCNB1	7	0.047418669	1625
WDR92	6	0.047510988	1626
RAET1E	19	0.04751712	1627
ZNF281	2	0.047581486	1628
ARID3B	21	0.047598401	1629
KCNMB1	12	0.047621983	1630
RAP1B	5	0.047622945	1631
CASC5	18	0.047702417	1632
SLC11A1	18	0.047715716	1633
CDRT1	16	0.047777158	1634
KIRREL3	38	0.047792895	1635
VAMP1	20	0.0478521	1636
LEKR1	26	0.047887156	1637
C6orf15	20	0.047890927	1638
ROPN1L	2	0.047953048	1639
TRIP6	10	0.047967703	1640
BCL11B	10	0.047986866	1641
FIGNL2	7	0.048041837	1642
RASSF9	6	0.048064302	1643
CNTNAP2	48	0.048086341	1644
GDF9	6	0.048173938	1645
TMEM126B	3	0.048240041	1646
TNNI2	4	0.048242603	1647
PRDM5	46	0.048296848	1648
PTGES2	8	0.048333258	1649
RER1	6	0.048366048	1650
LOC728715	3	0.048399725	1651
LOC100379224	12	0.048431144	1652
RNF25	12	0.048584203	1653
ALG9	11	0.048621714	1654
PCDHB4	9	0.048789505	1655
SLC25A21-AS1	11	0.048801068	1656
CCDC25	21	0.048807186	1657
FOXP1	16	0.048840615	1658
ZNF628	8	0.048849987	1659
GIPC2	21	0.04887015	1660
FUCA2	10	0.048878319	1661
TMEM161B	6	0.04888012	1662
SNORD14D	1	0.048928569	1663
ANPEP	38	0.049000295	1664
NIPAL4	26	0.049091537	1665
KIDINS220	22	0.049151673	1666
OLFML3	5	0.049198098	1667
BLOC1S4	4	0.049214301	1668
SPCS2	8	0.04933479	1669
CRYM	8	0.049357014	1670
PTGR2	15	0.049384736	1671
WDR17	25	0.049387111	1672
CRYBB2P1	4	0.04941224	1673
GPR110	20	0.049417175	1674
ATP13A5	38	0.049549099	1675
PACRG	15	0.049558467	1676
STUB1	3	0.049609847	1677
ACTG1	18	0.049613104	1678
FAR2	15	0.04963822	1679
ZNF442	7	0.049644045	1680
CP	18	0.049806436	1681
OVOS2	24	0.04986037	1682
BIVM	11	0.049920377	1683
ACTN2	34	0.049932764	1684
HDAC5	12	0.050007782	1685
ZNF226	10	0.050095734	1686
OR10A4	6	0.050108428	1687
DAAM2	38	0.050156724	1688
KMT2B	25	0.05018346	1689
UBE2E2	12	0.050186772	1690
ZIC5	3	0.05022204	1691
RPAP1	28	0.050313925	1692
ERI2	13	0.050317045	1693
SLIT2	45	0.050322402	1694
LRRC8D	6	0.050327893	1695
ROR1	17	0.050348196	1696
TMEM107	24	0.050377548	1697
ZNF578	5	0.050411844	1698
CCDC9	17	0.050495373	1699
OR7G2	7	0.050536573	1700
HPR	6	0.050562762	1701
ADAM2	6	0.050569345	1702
SCTR	18	0.050573907	1703
TP53I13	6	0.050584075	1704
OR51A4	7	0.050651861	1705
TMPO	15	0.050652887	1706
CCNC	19	0.050679081	1707
IST1	22	0.050738442	1708
TMEM216	5	0.050779772	1709
GBP1P1	8	0.050783038	1710
POU6F1	14	0.050808002	1711
YIF1B	13	0.050829839	1712
PTPRZ1	27	0.050875064	1713
HRASLS5	13	0.050949983	1714
ANKRD53	14	0.050955134	1715
OMP	2	0.050970656	1716
FLJ22447	6	0.050994565	1717
ZSCAN30	8	0.05100025	1718
SH3BP5	13	0.051124018	1719
C12orf43	16	0.051177273	1720
CACNA1C	84	0.051177506	1721
FCGR1B	3	0.05122379	1722
IGSF10	20	0.051323198	1723
HAUS6	32	0.051352588	1724
C15orf56	10	0.051372019	1725
GALR1	4	0.051397296	1726
FKTN	17	0.051422206	1727
C2orf81	4	0.051429003	1728
ZNF624	13	0.051433735	1729
MAPKAPK5	9	0.051581426	1730
DAO	14	0.051640837	1731
R3HDM1	12	0.051649301	1732
KLK8	8	0.051734836	1733
TRIM28	11	0.051762414	1734
AKTIP	6	0.051777501	1735
LHFPL3	8	0.051837702	1736
POFUT2	32	0.051942722	1737
IL4	4	0.05196748	1738
SGPP1	4	0.05199606	1739
BAD	6	0.052061516	1740
DYNC1LI1	15	0.052061552	1741
9-Sep	36	0.052110673	1742
HS6ST1	25	0.052141677	1743
CALHM1	12	0.052242298	1744
PLSCR5	15	0.05225202	1745
ASPDH	6	0.052273935	1746
CCDC106	3	0.05228475	1747
GALNT9	32	0.052313531	1748
SHC1	9	0.052346244	1749
SMIM8	11	0.052397614	1750
UGT1A8	77	0.052454525	1751
ZNF783	18	0.052538705	1752
TSPO2	3	0.052554293	1753
INSL4	1	0.052564585	1754
LOC283440	5	0.052629398	1755
RGS9	20	0.05263769	1756
TNFRSF19	23	0.052642462	1757
FANCD2	45	0.052708657	1758
LEPROT	57	0.052754779	1759
SLC6A18	22	0.052792516	1760
TRMT13	9	0.05280607	1761
CDC42EP2	5	0.052853136	1762
DEFB110	3	0.052854984	1763
SMARCB1	16	0.052868803	1764
NUDT13	7	0.052982185	1765
ACAD10	11	0.052994197	1766
HLA-DQA1	7	0.053065249	1767
RBM46	9	0.053075528	1768
C2CD5	15	0.053084364	1769
P2RY6	8	0.053092636	1770
FAM189B	10	0.05310068	1771
ADA	6	0.053130197	1772
C16orf59	13	0.05315216	1773
SLC26A7	25	0.053165386	1774
CYTL1	8	0.05323294	1775
CNGA1	4	0.053247567	1776
KIAA0195	32	0.053309077	1777
UNC93A	21	0.053313729	1778
JAK1	21	0.053364663	1779
OR2J2	10	0.053402132	1780
KBTBD8	7	0.053443541	1781
TIPARP	5	0.053486517	1782
SUPT20H	11	0.053487807	1783
DOLPP1	11	0.053491728	1784
LOC339524	7	0.053630838	1785
CTAGE7P	10	0.053744962	1786
LINC00959	10	0.053744962	1786
SFXN5	17	0.053753941	1787
RBBP5	19	0.053755396	1788
BEND6	2	0.053804083	1789
MSANTD3-TMEFF1	8	0.053914065	1790
STAT1	14	0.05391669	1791
PACRG-AS1	5	0.053983211	1792
ACTC1	15	0.053990255	1793
NEURL4	26	0.053995823	1794
WDR93	23	0.054013748	1795
MRGPRX3	7	0.054102921	1796
PML	20	0.054112588	1797
LRRC32	22	0.054116223	1798
IPMK	18	0.054267063	1799
TMEM8C	7	0.054287731	1800
SF3A2	12	0.054379262	1801
TRAPPC8	23	0.054391466	1802
CBFB	7	0.054400826	1803
ENY2	5	0.05440879	1804
LY6G6F	6	0.054460649	1805
XYLT1	24	0.054470657	1806
WDFY1	20	0.054489695	1807
WDR3	21	0.054537881	1808
PRRT3	7	0.05456917	1809
KCNRG	12	0.054675356	1810
ZNF691	5	0.05471395	1811
TEN1	5	0.05472544	1812
VPS4B	7	0.054764701	1813
CNGB3	20	0.054810733	1814
ALG8	19	0.05486217	1815
TLX1	10	0.054941278	1816
SSH2	22	0.054961011	1817
CDK3	4	0.054966353	1818
RAD51AP1	8	0.055057001	1819
ADAM15	14	0.055151767	1820
CSTA	6	0.055178367	1821
SOAT2	31	0.055186043	1822
RAB13	4	0.055269739	1823
KCTD18	9	0.055381067	1824
RAB26	6	0.055422874	1825
NUCB1	31	0.05548208	1826
FPR1	7	0.055527355	1827
NRD1	21	0.055581261	1828
SYN2	11	0.055696674	1829
METTL11B	8	0.055761954	1830
FAF2	16	0.055801196	1831
GLT1D1	21	0.055993098	1832
GNLY	13	0.055993374	1833
TRIM40	31	0.056034308	1834
AKR1B15	14	0.056045362	1835
FCHO2	16	0.056188181	1836
CYP4F12	36	0.056214265	1837
SDR9C7	3	0.056224171	1838
FAM65C	31	0.05622974	1839
CSRP2	6	0.056231868	1840
KIF7	29	0.056241164	1841
SNX8	15	0.056262399	1842
IPO5	23	0.056287506	1843
MACROD1	18	0.056350419	1844
HERC3	31	0.056361813	1845
KHNYN	46	0.056363857	1846
CSNK1G2-AS1	8	0.056432022	1847
MAMDC4	15	0.056452553	1848
KRT6A	29	0.056467426	1849
MATN4	17	0.056514949	1850
HGS	37	0.056518114	1851
LILRA2	20	0.056587102	1852
FMNL1	14	0.056705729	1853
JPH4	6	0.056708157	1854
MAD2L2	14	0.056768609	1855
FAM19A5	25	0.056854174	1856
FAM129B	20	0.056854237	1857
NPY1R	5	0.056994726	1858
FSCN1	11	0.057012758	1859
YLPM1	24	0.057022177	1860
RBPMS2	9	0.057032767	1861
MAP3K12	8	0.057072124	1862
OR4K17	6	0.057115898	1863
LOC100130480	10	0.057164911	1864
FAM162B	7	0.057185447	1865
PGAM2	9	0.057263162	1866
DENND2D	14	0.057297149	1867
TCEB2	7	0.05729717	1868
FLJ41200	5	0.057299614	1869
CBX6	24	0.057311121	1870
TMBIM4	10	0.057318661	1871
SETD1A	13	0.057343171	1872
BCL2L14	13	0.057425233	1873
ADIPOQ-AS1	9	0.057771313	1874
CTXN1	1	0.057772589	1875
CCDC115	6	0.057839623	1876
ZNF223	10	0.057871431	1877
GNG4	15	0.057941072	1878
ACAD11	20	0.057965365	1879
CDH13	48	0.058143902	1880
MED25	19	0.058210714	1881
DHX40	3	0.058227505	1882
PHLDB1	20	0.058266459	1883
SCYL3	15	0.058306201	1884
PER1	25	0.05832054	1885
C8B	22	0.0583413	1886
GCNT1	17	0.058387376	1887
PHYHIP	9	0.05839169	1888
ARHGAP17	9	0.058406291	1889
TUBGCP5	20	0.058407071	1890
MRI1	5	0.058473711	1891
NDRG4	23	0.058527264	1892
FOXL2	7	0.058529709	1893
CMYA5	60	0.058562519	1894
UBR3	34	0.058646456	1895
FANCL	10	0.058665792	1896
ANKRD26	29	0.05868512	1897
LASP1	16	0.058685691	1898
PPP2R4	24	0.058816112	1899
DENND2A	18	0.058867501	1900
C7orf31	20	0.058877624	1901
SLFN12	5	0.058920622	1902
TXNL1	6	0.058923047	1903
ZBTB1	8	0.058983755	1904
DNAJC3	5	0.059021212	1905
HTR7	10	0.059135609	1906
LEPREL2	18	0.059151753	1907
DPRX	1	0.059210687	1908
DNPEP	10	0.059267963	1909
IRF2BP2	17	0.059277712	1910
QSER1	17	0.05928375	1911
KLRB1	6	0.059302621	1912
ADRA1A	27	0.059314559	1913
IKZF1	26	0.059321883	1914
RADIL	59	0.059341851	1915
CTTN	19	0.059368408	1916
PAX8	21	0.059370417	1917
PMAIP1	8	0.059544373	1918
ZFYVE16	14	0.059567553	1919
KRTAP9-3	5	0.059649718	1920
ST6GALNAC6	10	0.059698534	1921
MEG3	9	0.059810617	1922
PDZD7	15	0.05985074	1923
UBR1	24	0.05993075	1924
GUCD1	11	0.059955007	1925
STMN1	3	0.0599862	1926
RNF150	23	0.060024643	1927
LHX5	8	0.060301187	1928
ZBTB12	7	0.06030314	1929
LINC00910	7	0.060321006	1930
NELFE	15	0.060328129	1931
SMIM7	13	0.060355697	1932
SYNPR	14	0.060423932	1933
SAFB2	20	0.060444379	1934
BRPF3	13	0.06044641	1935
PLEKHB1	19	0.060539272	1936
SNX29P1	7	0.06056094	1937
MAPK6	4	0.060669618	1938
TSKS	8	0.060686147	1939
GFRAL	12	0.060718281	1940
B3GNTL1	14	0.060743355	1941
U2AF1L4	9	0.060796689	1942
NR1I2	33	0.060798274	1943
IL34	10	0.060826753	1944
NGLY1	6	0.060852021	1945
OR5D13	6	0.060863853	1946
IKBKAP	61	0.060934959	1947
CSGALNACT1	18	0.060951122	1948
MAP2	29	0.061008879	1949
TMEM17	12	0.06101721	1950
SGSM3	18	0.061037239	1951
GLRB	17	0.061046323	1952
R3HDM4	8	0.061128765	1953
STARD4	9	0.061135432	1954
SIRPB1	14	0.061245137	1955
ALDH18A1	21	0.061259807	1956
ST3GAL3	20	0.061409818	1957
GPR137B	36	0.061454298	1958
CD276	28	0.061479862	1959
KLHL30	17	0.061517116	1960
NOTCH2NL	13	0.061559868	1961
RNF4	18	0.061713853	1962
SLC29A2	10	0.061801696	1963
ELOVL4	15	0.061831702	1964
MNDA	6	0.061842072	1965
MYOM1	47	0.061857169	1966
KLHL6	26	0.061905383	1967
PREX1	61	0.062041539	1968
ZNF716	20	0.062087257	1969
USP7	19	0.062122915	1970
FXR1	12	0.062248492	1971
IRG1	11	0.062293034	1972
PRDX5	5	0.062343847	1973
IL7R	32	0.062369616	1974
CHIAP2	2	0.062385079	1975
TMEM261	7	0.062390399	1976
C11orf74	3	0.06241141	1977
PSG6	12	0.062488582	1978
KCNA10	7	0.062531233	1979
LOC101928356	1	0.062587381	1980
SNORA71D	1	0.062587381	1980
FBXL14	5	0.062604799	1981
METTL2B	19	0.062640268	1982
ZHX3	9	0.06266094	1983
MYBPC3	30	0.062766812	1984
SLC35B3	14	0.062766983	1985
KDM6B	16	0.062908229	1986
ARHGAP9	21	0.062923573	1987
CNTN1	35	0.062966625	1988
[truncated: 17,467 more rows]
