# Supplementary material for: Human genetic variation in GLS2 is associated with development of complicated Staphylococcus aureus bacteremia
Source: PLoS Genet. 2018 Oct 5;14(10):e1007667. doi: 10.1371/journal.pgen.1007667 (PMC6192642; doi:10.1371/journal.pgen.1007667)
Supplement: S4 Table — Results are presented in rank-order from most significant to least significant. (CSV) [file pgen.1007667.s025.csv]

Gene	Number of SNV	SKAT-O p-value	Rank
TMEM81	4	0.000230401	1
ABCB6	7	0.000430219	2
ABCA4	25	0.000469032	3
PLEC	50	0.000822215	4
CCNJL	4	0.001017487	5
C3orf67	5	0.001029073	6
TGFB1	6	0.001179939	7
CD1A	4	0.001259169	8
PHLPP1	6	0.001284566	9
OR13C3	1	0.001322451	10
TNKS1BP1	17	0.001422629	11
OR1F1	5	0.001477347	12
EFCAB4B	14	0.001657318	13
FAM207A	1	0.00174544	14
TICRR	16	0.001884138	15
OSER1	1	0.00196325	16
ITFG3	6	0.001979864	17
TEX36	5	0.002065204	18
LCMT2	5	0.002169592	19
MACC1	5	0.002316145	20
CCDC88B	15	0.002530068	21
PPP1R15B	7	0.002620231	22
PGPEP1L	6	0.002684384	23
C5AR1	4	0.002793148	24
CCDC108	15	0.002820165	25
RUNX1	1	0.002912668	26
AKR1E2	4	0.002937905	27
CHRNB4	7	0.002994012	28
SLC9C1	14	0.003020214	29
C7orf57	5	0.003226061	30
OPRM1	8	0.003356747	31
PDLIM5	11	0.003385643	32
ROCK1	4	0.003465185	33
FAM120A	1	0.003545877	34
GFOD1	5	0.003548414	35
USP40	6	0.003567498	36
MFSD7	9	0.003735162	37
CLEC4A	3	0.003748706	38
TMCO3	3	0.003839284	39
KRTAP12-3	1	0.003883353	40
ZNF639	3	0.003964069	41
RAB11FIP2	5	0.00398354	42
POFUT2	3	0.004039195	43
LOC643339	1	0.004191677	44
SMYD4	12	0.004329273	45
TRIM40	7	0.004468444	46
CNTN2	11	0.004475385	47
CRISP2	2	0.004512796	48
DBF4	4	0.004589461	49
PLIN3	5	0.004717034	50
XIRP1	18	0.004811551	51
FBRSL1	10	0.004956549	52
PROSC	3	0.004976293	53
FAM43A	4	0.005055631	54
STOX2	2	0.005187708	55
SLC26A3	4	0.005293801	56
ACTBL2	6	0.005297508	57
USP2	4	0.005316155	58
LRCH1	4	0.005355904	59
ZC3H10	1	0.005389135	60
SLC1A7	8	0.005446859	61
ZNF226	7	0.005448553	62
ARL11	4	0.005461362	63
ATP6V1F	1	0.005472458	64
MTMR2	2	0.005552515	65
MICALL2	17	0.005591683	66
C10orf99	2	0.005677605	67
MYL5	6	0.005750069	68
WDPCP	6	0.005846584	69
PTPRT	6	0.005972198	70
FBLN1	4	0.006034988	71
GPRC6A	7	0.006106823	72
SEPN1	7	0.006144296	73
SLC6A20	9	0.006218343	74
KLHL41	4	0.006248213	75
SQLE	2	0.006390782	76
C14orf79	4	0.006424365	77
SPHK1	3	0.006497439	78
ERN1	4	0.006523224	79
CCDC141	16	0.006575493	80
MORC3	5	0.006607333	81
LPIN2	7	0.006698671	82
IRF6	2	0.006743573	83
MLH1	6	0.006861705	84
EHHADH	11	0.007030545	85
PARP15	7	0.007158277	86
C2orf44	4	0.007175263	87
NDUFA10	6	0.007194297	88
FAT3	26	0.007237841	89
DAPK1	8	0.007272575	90
HDGFL1	2	0.007275661	91
ATP5A1	4	0.007301075	92
LOC100129175	5	0.00733313	93
PDLIM1	1	0.007338753	94
PPEF2	9	0.007363437	95
TTN-AS1	142	0.007487442	96
NPHS2	6	0.007490349	97
GAL3ST2	7	0.007534974	98
ZNF469	43	0.007588463	99
RBBP6	6	0.00763811	100
SLC34A3	8	0.007666422	101
MFI2	9	0.007683376	102
ARFGAP2	4	0.007694533	103
IFNA14	2	0.007707921	104
CEACAM19	4	0.007718227	105
PPM1D	6	0.007736804	106
WDR3	6	0.007751238	107
PLK1	3	0.007815047	108
IQCA1	6	0.00789118	109
FNDC7	7	0.008009914	110
ZNF284	6	0.008142826	111
UBQLN3	8	0.008417393	112
MRPS30	5	0.008422972	113
GPR115	5	0.008430908	114
USP18	1	0.008479344	115
SETBP1	15	0.008507762	116
EPN3	13	0.008527466	117
OR4D2	3	0.008651125	118
MVB12A	3	0.00872455	119
ASTN1	7	0.008751883	120
ST7	1	0.008840048	121
SERPINA5	13	0.008977879	122
CD200R1	7	0.009019074	123
9-Sep	6	0.00915302	124
RARG	4	0.009309205	125
HCAR2	6	0.009321042	126
BIRC8	8	0.009360245	127
SLC7A4	6	0.009588243	128
VWA5A	6	0.009787313	129
ERVV-1	3	0.009794443	130
OR11H4	4	0.009845769	131
WASF2	2	0.009901164	132
TRPC6	3	0.009905662	133
BAG3	6	0.009946639	134
MKI67	58	0.010103594	135
SPICE1	10	0.010123815	136
RTN3	6	0.010176978	137
ZNF253	3	0.010218577	138
C15orf57	2	0.010256361	139
CDK7	2	0.010256361	139
SACM1L	2	0.010256361	139
GSTO1	2	0.010256437	140
SH2D4A	7	0.010408658	141
LOC101929597	1	0.010447942	142
CRISPLD2	9	0.010483027	143
MIER1	2	0.010520664	144
COX4I2	2	0.010525554	145
OR10Z1	4	0.01052881	146
RASSF10	5	0.010698539	147
RGS11	7	0.010745062	148
TMC1	3	0.010761938	149
BRWD1	8	0.010772482	150
GATC	1	0.010779127	151
FRMD1	10	0.01079288	152
FAM153B	1	0.01095435	153
TMCO4	13	0.011155572	154
COG1	7	0.011293571	155
CDNF	1	0.011529909	156
GLCE	3	0.011568185	157
GOLGA4	13	0.01159415	158
FLRT2	4	0.011598376	159
ZKSCAN2	8	0.011719941	160
SIT1	2	0.011814747	161
DAB1	5	0.011855341	162
C12orf29	1	0.011909594	163
LRRC71	10	0.011979289	164
SAPCD1	4	0.01199504	165
ATF4	2	0.012050917	166
PRDM4	5	0.012090271	167
FBN1	5	0.012141924	168
C9orf24	3	0.012166453	169
SUFU	2	0.01219421	170
TOB2	2	0.012274121	171
DTWD1	2	0.012357902	172
BPIFC	7	0.012410888	173
ARMC9	4	0.012417626	174
OR2J2	8	0.01246297	175
ZNF213	2	0.012515166	176
CLCA1	8	0.012527124	177
ZNF649	4	0.012530245	178
PGBD2	4	0.012539919	179
HECW2	6	0.012551946	180
EGLN2	2	0.012580234	181
ANKFY1	4	0.012581039	182
DARC	4	0.012656753	183
TCL1A	2	0.012673638	184
RIC8B	2	0.012682897	185
KIF19	9	0.012767751	186
SLC4A1AP	3	0.012838421	187
SRD5A2	3	0.012861677	188
TBCD	13	0.012894522	189
TTC24	5	0.012912304	190
PWP2	9	0.012919238	191
AP4S1	4	0.012926897	192
APOA4	8	0.012927329	193
SMAD9	4	0.013003702	194
SLC6A16	4	0.013005953	195
FAM83C	6	0.013010779	196
ALS2CL	8	0.013095185	197
CTRL	1	0.013111917	198
CHAMP1	3	0.01313679	199
ENKD1	4	0.013225374	200
C2orf42	3	0.013262024	201
DST	51	0.0132638	202
MYLIP	5	0.013356732	203
AGAP2	3	0.013453182	204
ANO1	6	0.013514038	205
SMEK2	7	0.013524489	206
ZNF230	5	0.013533161	207
ZDHHC2	3	0.013534891	208
CCDC81	10	0.013576258	209
TNKS	7	0.013654662	210
SCAP	6	0.013675018	211
RNF186	4	0.013693011	212
ASPSCR1	4	0.013742389	213
CALML4	3	0.013766774	214
CES3	8	0.013788882	215
ABLIM2	5	0.01380889	216
CADPS	5	0.013869169	217
TCTN2	3	0.013946878	218
TCF20	6	0.014001748	219
TTC40	41	0.014141712	220
OTUD7B	4	0.014189383	221
SEL1L2	6	0.01422994	222
OR10A2	8	0.01423757	223
ST6GALNAC6	3	0.014272582	224
NEU2	4	0.014273563	225
HNRNPH1	4	0.014283415	226
LINGO3	4	0.014342761	227
C3orf56	3	0.014361881	228
UBXN1	3	0.014386281	229
PAFAH2	5	0.014418833	230
SEMA3E	3	0.014422292	231
FOLR4	3	0.014429284	232
TAS2R60	3	0.014438941	233
NCOR2	13	0.014460037	234
PTCHD4	2	0.014476856	235
KDM4A	4	0.014482152	236
SCNN1A	7	0.014499855	237
OR56A1	3	0.014570627	238
INF2	8	0.014626498	239
AMPD3	6	0.014711781	240
P2RX3	2	0.014771784	241
ZNF646	17	0.014774606	242
RIBC2	7	0.014775975	243
C15orf59	4	0.014824594	244
SPAG17	16	0.014873927	245
DAG1	7	0.015044962	246
LAMA4	10	0.015184098	247
PCDHGB5	61	0.01519462	248
NECAB3	5	0.015276578	249
IMMP1L	3	0.015344906	250
OVOS2	13	0.015351547	251
PCDHGB7	32	0.015361161	252
OR13G1	7	0.015425115	253
BTNL10	5	0.015512626	254
OSCP1	7	0.015633261	255
TST	3	0.015648556	256
FUT1	4	0.015663433	257
ADCK4	6	0.015755088	258
RAD9B	2	0.015982762	259
OR2A25	5	0.016028251	260
AGBL1	14	0.016063444	261
EPHA1-AS1	5	0.016100765	262
RC3H1	5	0.016122042	263
LOC400794	4	0.01612496	264
LRRC52	4	0.01612496	264
PHF15	4	0.016217383	265
ADAM23	5	0.016293715	266
DPH7	4	0.016305436	267
CEP192	29	0.016328695	268
GPHB5	4	0.016335904	269
KIF20A	4	0.016460208	270
TTC37	5	0.016489542	271
PABPN1L	6	0.016770528	272
PMS1	9	0.016812618	273
GJD4	4	0.016861992	274
IBTK	5	0.01686685	275
MNS1	5	0.016952299	276
SFSWAP	10	0.016956689	277
ANKRD62	8	0.017004616	278
FAM214B	5	0.017041543	279
AMBP	2	0.017111552	280
ST8SIA3	1	0.01722594	281
DFNA5	3	0.017284624	282
CRNN	4	0.017339155	283
JUP	4	0.017359494	284
DDI2	5	0.017373616	285
RSC1A1	5	0.017373616	285
HOXB13	2	0.017481415	286
GRHL3	13	0.01750712	287
PCDHGA12	19	0.017546343	288
NEK7	1	0.017583892	289
INVS	7	0.017596607	290
AXIN2	10	0.01761832	291
C16orf97	2	0.017621974	292
THRSP	2	0.01766829	293
TBRG4	5	0.017713184	294
TNIK	5	0.017772686	295
AATK-AS1	1	0.017852976	296
LOC646999	1	0.017905545	297
C9orf106	1	0.017918445	298
GPR37	5	0.017922018	299
KRTAP10-11	6	0.018016399	300
AGFG1	2	0.018023872	301
PPP3CC	2	0.01806718	302
PIGG	12	0.018080746	303
LCE5A	3	0.018118481	304
C5	4	0.018310138	305
TAS2R14	3	0.01837392	306
ZNF446	7	0.018452823	307
DUS2	4	0.018539232	308
ADAMTS9	10	0.018572531	309
SDF2L1	3	0.018651567	310
CLDN18	4	0.018689528	311
NKX2-6	2	0.018707513	312
TMPRSS6	6	0.01875297	313
CIT	9	0.01881557	314
TRIM58	25	0.018899262	315
PTPN1	1	0.018973024	316
ZNF891	7	0.018991028	317
BCAN	10	0.019033535	318
KIAA0586	18	0.01908735	319
MPRIP	9	0.019193923	320
ALG3	3	0.019198954	321
PHF20L1	1	0.01932757	322
DLL3	7	0.019544157	323
OR1L6	8	0.019572809	324
BSDC1	3	0.019604884	325
HELZ2	32	0.019722179	326
NRN1L	3	0.019753482	327
BRD7	2	0.019762024	328
ADAM29	9	0.019787327	329
RTCA	2	0.019902037	330
PBX3	1	0.019936701	331
PCDHGA11	25	0.019978184	332
ATG16L2	2	0.01999382	333
ACER2	2	0.020030881	334
SLC52A3	5	0.020221412	335
SPRR2F	2	0.020237348	336
IDUA	22	0.02027535	337
FOXQ1	2	0.020282732	338
B3GNT5	1	0.020286931	339
WDR41	3	0.020321441	340
MAL	1	0.02032262	341
AGBL2	5	0.020323433	342
SLC35D3	2	0.02033424	343
TMEM155	2	0.02038366	344
BSCL2	4	0.020402974	345
HNRNPUL2-BSCL2	4	0.020402974	345
SMARCE1	1	0.020425255	346
NUDT9	2	0.020438734	347
ZNF445	6	0.020569284	348
DDX52	3	0.020587807	349
C1orf85	6	0.02059156	350
ICAM4	2	0.020666296	351
ELF3	1	0.020752154	352
MLXIPL	7	0.020782972	353
HSPB2-C11orf52	3	0.020792892	354
MPI	1	0.02080275	355
FBXO47	2	0.020858396	356
HFM1	5	0.020988103	357
TEX9	5	0.021015127	358
GPR132	1	0.021054868	359
F13B	6	0.021106714	360
C12orf65	1	0.021125364	361
TMEM51-AS1	3	0.021130597	362
OR2F2	5	0.021152127	363
CHP2	1	0.021166528	364
TPD52L3	3	0.021201173	365
UGT1A5	26	0.021263608	366
LGALS16	1	0.021273918	367
PARD6B	3	0.021321959	368
SLC26A1	13	0.021366728	369
DSCC1	4	0.021397409	370
AJUBA	7	0.021449446	371
BVES	3	0.021549211	372
CRADD	1	0.021584016	373
CXCR5	1	0.021608922	374
DHRS4L1	3	0.021696431	375
CCDC103	8	0.021760545	376
COX10	6	0.021786917	377
LAMB3	8	0.021813469	378
MFN2	6	0.02181473	379
MRPS28	1	0.021899566	380
IGFL1	3	0.021940536	381
GTF3C2	1	0.02194746	382
LOC100505624	1	0.02194746	382
SCFD1	2	0.021969713	383
MAPT	11	0.022069889	384
MPP7	5	0.022091135	385
DUSP26	3	0.022096412	386
KCNMB3	6	0.022275435	387
C5orf38	3	0.02227786	388
AQP11	4	0.022363561	389
ELSPBP1	8	0.02266189	390
CHDH	5	0.022715618	391
ZFP42	4	0.022771318	392
SPRED2	2	0.022841786	393
ALDH16A1	8	0.022884106	394
ZNF696	5	0.02295519	395
KIAA1244	11	0.022990829	396
DCST2	7	0.023016121	397
MMP3	4	0.023056107	398
PGA5	3	0.023093797	399
NCOA4	6	0.023114016	400
TPRN	3	0.023271683	401
MGP	4	0.023285219	402
RNASEH2B	3	0.023301138	403
TM9SF1	4	0.023342146	404
STAT6	3	0.02334669	405
TP53AIP1	4	0.023354835	406
DDX23	3	0.023382389	407
RANBP3	4	0.023387567	408
FAHD2B	3	0.023528877	409
SLCO1A2	2	0.023537696	410
RHOBTB2	3	0.02356348	411
MYRFL	3	0.023599846	412
OR10A3	3	0.023605541	413
ATF5	3	0.023621246	414
UBXN6	5	0.023633895	415
IL36B	2	0.023647338	416
TGOLN2	6	0.023735758	417
CADM3	2	0.023740069	418
DPH1	10	0.023740748	419
PLEKHB1	3	0.023750444	420
STK17A	4	0.023782046	421
OR2M3	2	0.023784483	422
MARVELD3	5	0.023890327	423
FAM162B	3	0.023924051	424
FCER1A	2	0.023931607	425
L3MBTL1	3	0.023938889	426
VPS33B	5	0.023944762	427
UBE2O	5	0.023986208	428
PCDHGB6	44	0.024000543	429
GRM3	3	0.024022561	430
PCDHGA9	51	0.024047243	431
DEAF1	5	0.024062394	432
MGRN1	2	0.024127929	433
HOXD9	2	0.024143537	434
ABCG1	3	0.024189443	435
CREBBP	7	0.024208429	436
WARS	3	0.02423151	437
PCDHGA10	39	0.024260821	438
L2HGDH	7	0.024263632	439
EXD3	22	0.02427735	440
TRIM17	3	0.024314961	441
FBL	3	0.024331175	442
HERC6	12	0.024331401	443
STX11	7	0.02437719	444
PKLR	7	0.024400401	445
WDR43	3	0.024424983	446
MAP2	12	0.024539477	447
ZBTB41	3	0.024646052	448
XRN2	3	0.024918394	449
KLHL32	3	0.024938869	450
SENP1	4	0.024949441	451
S100A2	1	0.025031891	452
ADC	4	0.025097259	453
MYLK	17	0.025118571	454
GNLY	6	0.025145437	455
LCORL	8	0.025147656	456
CASD1	4	0.025179567	457
ZNF586	3	0.025207913	458
MLYCD	3	0.025236618	459
WBSCR27	6	0.025389806	460
EOGT	3	0.025415749	461
GYPC	4	0.025429596	462
IFT57	3	0.025476462	463
MKNK2	3	0.025493294	464
NEK3	4	0.025524132	465
CNTROB	4	0.025544205	466
ITGAV	4	0.02559677	467
ARRDC1	4	0.025599505	468
CEP78	4	0.025624728	469
ZNF154	8	0.025627496	470
ZNF439	5	0.025630225	471
GSDMA	8	0.025641364	472
SUSD2	9	0.025662996	473
ZNF746	4	0.025665952	474
BRICD5	6	0.025717273	475
SUV420H1	5	0.025751859	476
CLPB	2	0.025802764	477
CCT3	1	0.025807021	478
DGKG	6	0.025833377	479
SCLT1	4	0.025849878	480
KIF23	5	0.025886277	481
FAM47E-STBD1	6	0.025889077	482
SMAD6	3	0.025967889	483
RARS	2	0.026169905	484
KNOP1	5	0.026226215	485
SNAI3	3	0.026248019	486
SNAI3-AS1	3	0.026248019	486
KDM4D	3	0.026270297	487
SLC22A18AS	8	0.026330041	488
PACS2	5	0.026390687	489
TMEM110	2	0.026428883	490
TMEM110-MUSTN1	2	0.026428883	490
TBCE	5	0.026433835	491
NCBP1	2	0.026446381	492
ZNF572	5	0.026516641	493
ZNF141	4	0.026659023	494
RMND1	2	0.026663158	495
CYP27A1	4	0.026701601	496
AMBRA1	8	0.026893707	497
PRSS3	5	0.026970161	498
GPER1	4	0.027005314	499
CALHM2	4	0.02711625	500
SLIT1	9	0.027116987	501
PIK3R4	4	0.027130672	502
PDIA5	4	0.027259322	503
CRIM1	3	0.027275012	504
REEP4	4	0.027282405	505
IGDCC3	5	0.027330459	506
GLT1D1	6	0.027342884	507
SLC12A2	4	0.027385644	508
ALAD	2	0.027386369	509
TTN	266	0.027407764	510
SIGLEC8	4	0.027418152	511
MED13L	4	0.027474716	512
SLC7A8	4	0.027527526	513
ANKRD13A	2	0.027549643	514
LRRC32	4	0.027551352	515
FECH	4	0.027562828	516
POGZ	4	0.02758344	517
EML3	7	0.027623448	518
C1orf127	16	0.027637339	519
IGSF8	4	0.027638527	520
ACOT4	5	0.027677627	521
CDK18	5	0.027686543	522
AANAT	4	0.027687178	523
KIAA1257	4	0.027723372	524
SOS1	6	0.027849136	525
SPRR3	4	0.02786995	526
OR5B17	5	0.027931991	527
LRRC8B	4	0.028052239	528
GBA2	5	0.028246886	529
DNAH5	36	0.02824906	530
RAPGEF5	3	0.02827713	531
VAV3	6	0.028375726	532
IFITM10	3	0.028426532	533
KRTAP13-4	4	0.028440416	534
ADSSL1	5	0.028460067	535
MLST8	4	0.028507772	536
PLEKHH1	21	0.028540088	537
LOC728763	4	0.028552625	538
OBSCN	102	0.028579196	539
PRB4	6	0.028639712	540
FAM160B1	1	0.028685586	541
C3	10	0.028694238	542
ACSBG1	4	0.028730044	543
CUZD1	4	0.028856192	544
OR10H4	6	0.028946462	545
SCUBE1	10	0.028953503	546
RFX7	10	0.029021963	547
DGKA	4	0.029057073	548
KIT	6	0.029070283	549
DNAJC17	3	0.029079672	550
UNC80	9	0.029087081	551
DSEL	8	0.029095941	552
OR51G2	2	0.029154542	553
TNFRSF21	4	0.029318388	554
DGKZ	5	0.029405322	555
FAM24B-CUZD1	6	0.029437286	556
C3orf70	1	0.02978463	557
RCBTB1	5	0.029885004	558
ZNF467	4	0.029948471	559
ZNF143	4	0.030003156	560
OR10J3	2	0.030118002	561
OSBPL5	7	0.030143975	562
GIPR	3	0.030194946	563
SPATC1L	6	0.030246723	564
ENPP3	5	0.030259212	565
MTMR3	8	0.030261985	566
SMOC2	3	0.030386163	567
CLCN2	9	0.030440439	568
NUDT16	3	0.030467958	569
LMBR1	2	0.030493439	570
MPST	3	0.030577949	571
APOBEC2	4	0.030634817	572
ARPP21	7	0.030653741	573
BRD9	3	0.030700711	574
WDFY3	10	0.030755492	575
DLAT	5	0.030757635	576
KRTAP11-1	2	0.03082538	577
MC4R	3	0.030836561	578
OR52E4	9	0.030989125	579
CDHR3	10	0.030994038	580
DYNC2LI1	7	0.031038338	581
PDXDC1	7	0.03107997	582
INPP5F	5	0.031191981	583
OR10Q1	4	0.031319741	584
SLIRP	1	0.031453544	585
RUSC1	4	0.03149535	586
C10orf118	7	0.031662152	587
HEXDC	5	0.031701009	588
ERVMER34-1	3	0.031726411	589
TCOF1	13	0.031767663	590
FAM221A	5	0.031771843	591
ASB6	3	0.03187184	592
MANSC1	3	0.031925454	593
TIAF1	3	0.031980099	594
SFTPD	5	0.032059745	595
CD5L	4	0.032234556	596
CYP3A4	3	0.032234776	597
KDM3A	6	0.03232186	598
GPAA1	2	0.032449512	599
DZANK1	9	0.032592916	600
CRIPAK	10	0.032659828	601
TMEM237	2	0.032663472	602
TFR2	3	0.032694455	603
R3HCC1	7	0.032701706	604
MIA2	6	0.032726859	605
ZSCAN2	7	0.032759788	606
RUSC1-AS1	5	0.032825888	607
ARAP2	11	0.032880652	608
LMNB2	5	0.032946631	609
PLXNA4	18	0.033005907	610
ANKRD52	2	0.033055873	611
PBLD	4	0.033088858	612
PPP2R3A	16	0.033156611	613
RAD1	3	0.033208275	614
HSPB2	1	0.03324801	615
DNTTIP2	2	0.033308723	616
SLC7A14	4	0.033336296	617
ZSCAN29	5	0.033494065	618
MYO1G	10	0.033524331	619
MYF5	2	0.033569873	620
SORT1	4	0.03357324	621
OR6X1	2	0.033586896	622
SYCP1	6	0.033590328	623
RFNG	1	0.033592828	624
WDR92	2	0.033599859	625
PTRH2	4	0.033649599	626
GABBR2	1	0.033663073	627
LOC101929571	3	0.033673101	628
SYCE1	5	0.033683355	629
IFNW1	1	0.033712032	630
TARDBP	1	0.033741232	631
RHOT2	5	0.033882391	632
PXN	12	0.03393962	633
TOPAZ1	10	0.033947815	634
ACTL6A	1	0.033977613	635
ZNF232	3	0.034008053	636
ARHGEF11	7	0.034009864	637
ADCY8	5	0.03401036	638
RAPGEF6	6	0.034084246	639
CYP4A11	4	0.034098562	640
STAT2	4	0.034151343	641
TUB	5	0.034169459	642
ANKHD1	5	0.034274388	643
ANKHD1-EIF4EBP3	5	0.034274388	643
ZNF726	5	0.034276846	644
PRG2	3	0.034348526	645
FAM189A1	6	0.034465563	646
SLC4A3	8	0.034471703	647
QPCT	3	0.034523693	648
SMYD5	1	0.034723337	649
SCG3	2	0.03476361	650
RASGRP3	7	0.034779601	651
C9orf69	1	0.03479636	652
TMEM99	8	0.034810973	653
PGAM2	1	0.034837055	654
MRPS35	5	0.034894383	655
ZGLP1	2	0.035006243	656
FAN1	13	0.035204498	657
DENND2A	5	0.035352697	658
DIABLO	2	0.035462595	659
C16orf91	1	0.035596434	660
C19orf12	2	0.03560455	661
PCDHGC3	13	0.035633062	662
TMEM41B	1	0.035647481	663
LTV1	4	0.035671029	664
SH3D19	11	0.03567677	665
TH	3	0.035748755	666
CDKL4	1	0.035771095	667
CRAMP1L	7	0.035848169	668
CA13	1	0.035871925	669
C18orf63	3	0.035903137	670
TEX264	1	0.035988116	671
PCDHGC4	10	0.03600002	672
NSUN3	1	0.036024944	673
PSMB11	4	0.036104355	674
RLN1	1	0.036130447	675
SCARB2	1	0.036132364	676
SCML4	4	0.036151212	677
PDP2	3	0.036155985	678
DFNB59	1	0.03619716	679
KCNE2	1	0.036239231	680
LRIG2	1	0.036297762	681
KIAA0513	2	0.036303463	682
CCDC94	2	0.036334793	683
9-Mar	1	0.036395388	684
ARL6IP6	1	0.036450048	685
LOC100130264	2	0.036456885	686
ANXA2R	2	0.036456885	687
C12orf68	2	0.036459296	688
ADAM22	5	0.036510813	689
NCCRP1	1	0.036517083	690
DPP6	4	0.036638224	691
CKMT1B	1	0.036655765	692
OPTN	1	0.0367305	693
CBFA2T3	7	0.036785211	694
MTHFSD	7	0.036828685	695
USP28	7	0.036876062	696
TTC12	5	0.036887865	697
ZNF428	10	0.036913749	698
PDZRN4	4	0.036914982	699
C17orf77	7	0.036945406	700
UPF2	7	0.037022849	701
FAM120AOS	6	0.037151998	702
RUNDC3A	1	0.037174287	703
CAAP1	1	0.037211124	704
RAB25	1	0.037211124	704
FA2H	1	0.037414119	705
C11orf1	3	0.037430326	706
KCNH8	4	0.037477299	707
DNAJB9	1	0.037490641	708
RHBDL2	3	0.037510741	709
MED15	1	0.037515922	710
MEP1A	6	0.037619559	711
ZNF488	5	0.037626308	712
NME9	1	0.037678547	713
COG6	6	0.037718237	714
LINC00935	1	0.037767289	715
NPBWR2	2	0.03778006	716
SLC22A8	1	0.037808933	717
PEAK1	6	0.037892855	718
SRXN1	1	0.037919446	719
GP9	2	0.037942857	720
IGFALS	5	0.037955834	721
BIRC7	3	0.038017044	722
ZSCAN20	8	0.03803389	723
CDC20	2	0.038083621	724
G6PC2	6	0.038217097	725
DHRS4L2	8	0.038263337	726
IMPDH1	2	0.038363411	727
PDCD7	2	0.038385113	728
U2AF1L4	4	0.038544117	729
HEY2	2	0.038591544	730
DNAH14	48	0.038609074	731
RNF214	3	0.038752275	732
ZNF511	3	0.03878393	733
OR2A5	5	0.038792069	734
CHD8	4	0.038798678	735
ITM2C	3	0.038860842	736
NELFCD	2	0.038872863	737
CFDP1	3	0.03889577	738
C10orf71	20	0.03892004	739
APOC4	3	0.038920438	740
APOC4-APOC2	3	0.038920438	740
LOC554223	10	0.038925893	741
ZCWPW2	3	0.038959671	742
CCDC111	6	0.039006926	743
AMPD1	8	0.039033517	744
VPS13B	29	0.039211397	745
ZEB2	3	0.039212638	746
CCDC42	3	0.039216562	747
OR2B6	3	0.039245503	748
CGB7	4	0.03925612	749
LOC101928493	4	0.039264147	750
UBA6	3	0.039266034	751
TMEM231	6	0.039277327	752
OR6C74	6	0.039287665	753
DNM2	2	0.039307929	754
SLC30A7	3	0.039311041	755
FHL3	2	0.039354118	756
ZNF43	3	0.039384598	757
FBXL19	3	0.039412936	758
XPOT	3	0.039429982	759
ZDHHC8	8	0.039430288	760
DCLRE1B	4	0.039461384	761
TNRC6B	3	0.039471145	762
NR2F1	2	0.039489405	763
NTSR2	3	0.039579455	764
RASL12	3	0.039602279	765
KLHL25	4	0.039670549	766
ZNF69	3	0.039688107	767
DALRD3	4	0.039791326	768
C16orf70	2	0.039792823	769
UGT1A10	39	0.039809152	770
SLC5A7	5	0.039809198	771
FCGR3B	2	0.03983523	772
OCLM	2	0.03986271	773
HLA-DQA2	9	0.039915759	774
DPH6	3	0.039918225	775
TLR1	13	0.0399633	776
NAP1L5	3	0.04000876	777
C8orf44	1	0.040027402	778
CPSF4L	3	0.040029233	779
DEDD2	3	0.040042438	780
C1orf198	3	0.040046712	781
UVRAG	3	0.040112079	782
INTS10	3	0.040130748	783
KRTAP19-1	2	0.040148314	784
RHPN1	3	0.040148783	785
WBP2NL	2	0.040249697	786
STRN3	4	0.040256879	787
MIEF2	6	0.040281347	788
SULF2	4	0.040315658	789
SEC31A	6	0.040458385	790
HIST1H2BO	9	0.040462294	791
SH2D6	4	0.040492699	792
PCDHGA8	82	0.040498323	793
PCDHGB4	82	0.040498323	793
OR5AK2	4	0.040595312	794
TMEM242	2	0.040630501	795
ZNF358	2	0.040650654	796
THEG	8	0.040764356	797
METTL3	2	0.040792563	798
MYH10	8	0.040979528	799
C2orf57	3	0.041342782	800
MDP1	2	0.041359002	801
NEDD8-MDP1	2	0.041359002	801
ZNF514	2	0.041397432	802
DNMT3A	2	0.041397617	803
CD200	4	0.041398479	804
DYSF	20	0.041451754	805
PBOV1	2	0.04146389	806
EVX1	2	0.041494738	807
LRRC46	2	0.041513998	808
PLA2G7	7	0.041541572	809
ZNF470	5	0.041544577	810
TFPI	3	0.041580342	811
LRRTM3	2	0.041648141	812
SNIP1	2	0.041651045	813
PKHD1	34	0.041755749	814
DNTT	2	0.041764637	815
CABIN1	11	0.041772313	816
STMN4	2	0.041869302	817
DENND2C	14	0.041903318	818
SPATS2	2	0.041924003	819
CGRRF1	2	0.041964899	820
RPS6KA2	3	0.041977886	821
SKIL	3	0.041979196	822
DSCR3	3	0.042068295	823
HIST1H2AH	2	0.042093678	824
CCDC86	2	0.042125888	825
AATF	2	0.04212986	826
BIRC2	3	0.042132784	827
CBL	3	0.042171845	828
MCCC1	4	0.04218884	829
AKT2	3	0.042234382	830
NACC1	3	0.042234955	831
MCU	2	0.042240343	832
RBAK-RBAKDN	2	0.042289478	833
RAP1GAP2	4	0.042289739	834
DENND6B	5	0.042291422	835
TMUB2	2	0.042308771	836
NUAK2	2	0.042319879	837
DCAF4L1	2	0.0423521	838
ZMIZ1	3	0.04236535	839
MYOT	3	0.042377123	840
C5orf34	3	0.042384132	841
PRSS1	2	0.042384356	842
POU1F1	2	0.042403983	843
NAA30	2	0.042413211	844
C1orf174	2	0.042421252	845
FSCN1	2	0.04246338	846
SNRK	2	0.042514279	847
SNRK-AS1	2	0.042514279	847
DNASE1L2	3	0.042530704	848
DHX32	3	0.042531576	849
MAP4K4	3	0.042531576	849
NIM1	3	0.042532314	850
ZNF845	5	0.042532715	851
ZNF629	2	0.042534173	852
CD38	3	0.042551666	853
LOC101928218	1	0.042552386	854
CEP57	4	0.042557378	855
TRMT5	2	0.042558172	856
AMIGO1	2	0.042562655	857
NFAT5	3	0.042576175	858
GPX2	3	0.04259204	859
EXTL3	2	0.042611251	860
C2orf78	3	0.042623334	861
MAPKAP1	2	0.042645082	862
PRKCZ	3	0.042660527	863
PSMD1	3	0.042661946	864
PTGR2	3	0.042680807	865
R3HDML	4	0.042684307	866
C3orf18	3	0.042693282	867
FAM196A	4	0.042716409	868
HOXB4	2	0.042720581	869
HELLS	3	0.042726376	870
RFWD3	5	0.042742222	871
CYP17A1	3	0.04275156	872
CPA2	3	0.042754833	873
KLF10	3	0.042755554	874
LGALS13	2	0.042766052	875
MRPL51	2	0.042778748	876
CLDND2	3	0.042783202	877
HOXB3	3	0.042796744	878
PIM1	3	0.042817551	879
C12orf4	3	0.042819815	880
TMEM220	2	0.042823958	881
DLD	2	0.042852906	882
MMP2	3	0.042860245	883
SAMD3	2	0.042869994	884
POPDC2	3	0.042912689	885
PAN2	2	0.042916748	886
GCLC	3	0.042935555	887
FAM213A	3	0.042947157	888
NPW	1	0.043003434	889
HCRTR1	5	0.043037174	890
RUNDC1	2	0.043038192	891
ENTPD1	2	0.043041829	892
IFFO2	3	0.043048162	893
ZFP37	3	0.043080614	894
RCAN2	2	0.043091771	895
DAW1	3	0.043097652	896
SEC14L2	4	0.043100423	897
KIAA1147	2	0.043124681	898
ZNF286A	4	0.043134501	899
BEND3	2	0.043172546	900
DNAJC1	3	0.043204345	901
OXTR	3	0.043205141	902
ERCC3	2	0.043207509	903
TEX10	2	0.043209285	904
ABI1	3	0.043239786	905
GRAMD1A	8	0.04326285	906
ZNF827	3	0.043264176	907
GAB2	3	0.04326503	908
ZNF543	12	0.043266986	909
MAPK7	3	0.043271961	910
LOC101928108	2	0.043303307	911
OR13J1	1	0.043306028	912
SAFB2	8	0.043329248	913
ADCY3	4	0.043349351	914
FLYWCH2	3	0.043351517	915
CSRP2BP	9	0.043354727	916
PET117	9	0.043354727	916
SARS	2	0.043361356	917
ACRBP	3	0.043387255	918
GPBP1	2	0.04340047	919
PSMD13	8	0.043412558	920
OVOL3	3	0.043429083	921
XXYLT1	3	0.043429926	922
FRK	3	0.043450064	923
PAQR8	3	0.04346494	924
ZACN	5	0.043474943	925
ANKRD2	3	0.043481205	926
PLEKHA1	4	0.043573644	927
RFX1	3	0.043598172	928
C19orf67	3	0.043633075	929
EDIL3	3	0.043642002	930
GIMAP8	2	0.043670358	931
NTNG2	2	0.043674251	932
NCOA5	3	0.043688555	933
TRAT1	2	0.043696236	934
IFNA5	3	0.043714719	935
HRNR	29	0.043714931	936
SMPDL3B	4	0.043726641	937
POMT2	3	0.043754099	938
LGI1	3	0.043757867	939
GJB6	2	0.04376434	940
TOM1L2	2	0.043771971	941
KLHL10	3	0.043788367	942
TIMM22	3	0.043801615	943
UNC93A	11	0.043805901	944
NPDC1	3	0.0438317	945
RBM26	3	0.043872324	946
MARS	3	0.043895474	947
MAP3K12	3	0.043920973	948
CALR3	3	0.043934952	949
FAM53B	3	0.043959307	950
MYO1B	3	0.043963722	951
FIGLA	4	0.043985343	952
COLEC10	3	0.043989332	953
DNAJC5G	1	0.044022214	954
TOMM40L	3	0.044030564	955
REC8	3	0.044087396	956
CCNG1	3	0.044089162	957
DUOXA1	4	0.044094814	958
GPRC5A	3	0.044127527	959
MOB3A	3	0.044145354	960
PHPT1	2	0.044161489	961
CRISP1	4	0.044176356	962
OR8K3	4	0.044177064	963
CDH26	7	0.04420382	964
AGAP3	2	0.04424463	965
TYR	8	0.044277171	966
PCDHGA7	87	0.0443033	967
KCNK17	2	0.04435528	968
CHRNA2	3	0.044398096	969
RAB38	2	0.044570654	970
EXOSC10	2	0.044572918	971
PELI2	2	0.04457574	972
PRDX5	2	0.044640036	973
SLC22A5	3	0.044690021	974
SHF	3	0.04469758	975
THEMIS2	2	0.044726015	976
OR9Q2	2	0.044726362	977
TMEM91	5	0.044760522	978
IFIT5	4	0.044773489	979
NLRP5	19	0.044788221	980
HEATR5B	2	0.044832965	981
CPZ	9	0.044887356	982
MAK	2	0.04488788	983
BLOC1S5-TXNDC5	2	0.044957366	984
TXNDC5	2	0.044957366	984
DCD	2	0.045067834	985
OR1L8	6	0.045072847	986
RAD54B	4	0.045072893	987
APH1B	5	0.045225675	988
REEP5	2	0.045261895	989
TSSK4	4	0.045270234	990
SP110	12	0.045323624	991
OLAH	3	0.045362528	992
CD79A	2	0.045366714	993
C1QTNF8	2	0.045415786	994
MXD3	4	0.045424524	995
BTBD18	2	0.045482386	996
COLGALT2	3	0.045534908	997
PAG1	2	0.045540784	998
OR1Q1	5	0.045555032	999
CENPF	38	0.045604641	1000
CCDC40	14	0.04565268	1001
KCNRG	2	0.045690167	1002
ACO2	5	0.045698915	1003
DPF3	4	0.045712492	1004
KIF18A	6	0.045716006	1005
GTF2H3	2	0.045724425	1006
SPINK6	1	0.045729249	1007
VPS9D1	6	0.045747202	1008
ARSJ	2	0.045808168	1009
TNFRSF13C	2	0.046011765	1010
CASC3	2	0.046191603	1011
JAKMIP3	5	0.046193625	1012
CCDC144NL	1	0.046255315	1013
RTN4RL1	4	0.046312637	1014
TMEM80	8	0.046331718	1015
DGUOK	3	0.04634271	1016
GGA3	8	0.046433137	1017
AREL1	3	0.046464964	1018
RASSF8	3	0.04648313	1019
SYT11	3	0.046562143	1020
UNC45B	7	0.046567979	1021
CTPS1	3	0.046584038	1022
PIH1D2	2	0.046588676	1023
YBEY	5	0.046611017	1024
LRRC72	1	0.046623622	1025
FAM213B	3	0.04678209	1026
FKBP15	8	0.046828181	1027
FBXL21	4	0.046938049	1028
ZNF774	3	0.047081158	1029
TM4SF18	3	0.047104326	1030
HLA-E	3	0.047125637	1031
TAS2R16	1	0.047152738	1032
NCKIPSD	5	0.047202763	1033
SKI	2	0.047206103	1034
FBXL6	3	0.047206602	1035
CENPM	2	0.04723225	1036
CCDC61	4	0.04726332	1037
OR2G3	5	0.047336036	1038
CAPSL	1	0.047389076	1039
ILDR2	4	0.047426538	1040
ERAP2	7	0.047437971	1041
OTUD3	2	0.047451441	1042
PIGQ	9	0.047458344	1043
HIST1H1E	3	0.047602208	1044
TOR4A	3	0.047642658	1045
ABL2	7	0.047678127	1046
NIF3L1	4	0.047798694	1047
FAM47E	5	0.047900448	1048
OR5K3	4	0.047916056	1049
SLC39A7	3	0.048062924	1050
ZNF528	10	0.048155432	1051
NDUFC2-KCTD14	4	0.04820822	1052
GLTPD1	3	0.048329409	1053
FAM216A	2	0.048402257	1054
PIP4K2C	2	0.048423372	1055
AFM	2	0.048435214	1056
SLC38A2	4	0.048488947	1057
HTR3B	4	0.048544781	1058
NPL	4	0.048659783	1059
CPN2	7	0.048779763	1060
GPR35	9	0.048825214	1061
PSMB8	4	0.048857441	1062
AQP4-AS1	2	0.048898857	1063
CHST9	2	0.048898857	1063
SLC6A19	8	0.048919571	1064
MMP28	5	0.048929574	1065
C9orf139	7	0.048997874	1066
GIN1	1	0.049018892	1067
ESF1	3	0.049035997	1068
IFNLR1	2	0.049077221	1069
TRIM69	5	0.049127397	1070
KRTAP19-4	1	0.049175922	1071
ACTRT2	5	0.04922395	1072
RAB42	3	0.049238222	1073
TMEM218	4	0.049281857	1074
NKD2	7	0.049315051	1075
TBX21	2	0.049327139	1076
SIL1	3	0.049524557	1077
GATA5	4	0.049544598	1078
SCMH1	3	0.04957404	1079
GALC	8	0.049698626	1080
B3GALT6	1	0.049815438	1081
GYLTL1B	4	0.049820942	1082
NRCAM	4	0.049941287	1083
MYO18A	10	0.050009984	1084
TRAM1L1	3	0.050152164	1085
SHISA3	1	0.050241652	1086
PIF1	7	0.050352244	1087
GNA12	4	0.050442901	1088
ATP5O	2	0.05048443	1089
VAX2	5	0.050522173	1090
RAB21	3	0.050579311	1091
NELL1	10	0.050613131	1092
FAM151B	1	0.050816322	1093
TBPL2	3	0.050852248	1094
LOC101929323	1	0.050860662	1095
MTCH1	4	0.050862321	1096
NUDT12	7	0.051103755	1097
SEMA4A	2	0.051119057	1098
SIK1	5	0.051200301	1099
GSTM4	4	0.051229572	1100
CCL14	3	0.051275684	1101
ZNF30	9	0.051326296	1102
DDX49	3	0.051376283	1103
TBX1	1	0.051416951	1104
STIL	10	0.051430464	1105
PCDHGA6	99	0.051483998	1106
PCDHGB3	99	0.051483998	1106
CAPN12	7	0.051562149	1107
MAP4K2	3	0.051596719	1108
GIT2	5	0.051708732	1109
SRSF9	1	0.051755109	1110
GJB4	4	0.051828349	1111
CLIP4	4	0.051939757	1112
SPATA21	4	0.051949502	1113
TOX3	6	0.051969518	1114
IMPA1	3	0.051972395	1115
ARFGAP3	6	0.051973151	1116
N4BP2L2	5	0.052034059	1117
NCK1	4	0.052092241	1118
SEC23A	4	0.052097503	1119
EFCAB6	17	0.052138705	1120
SLC16A8	4	0.052173967	1121
TJAP1	5	0.052210724	1122
DNAJB12	3	0.052218914	1123
RELT	6	0.052500109	1124
AIDA	1	0.052543839	1125
BROX	1	0.052543839	1125
GFRAL	9	0.052635243	1126
TMX2-CTNND1	10	0.052842952	1127
PIWIL4	8	0.052848218	1128
PON3	6	0.052933293	1129
UQCRH	1	0.052934326	1130
SERPINA3	5	0.052981453	1131
CSH1	4	0.053053185	1132
CXCR1	5	0.053271701	1133
RETSAT	5	0.053327882	1134
CAPN13	10	0.053368274	1135
ARHGAP42	3	0.05339724	1136
KRT7	6	0.053477843	1137
C14orf80	10	0.053554883	1138
HIST1H4G	1	0.05363072	1139
GPX8	1	0.05365426	1140
DEF6	2	0.053729547	1141
AGA	4	0.053770651	1142
LARP4B	4	0.053824384	1143
MED25	3	0.053994303	1144
TMEM86A	2	0.054105888	1145
MFSD6L	6	0.054117473	1146
C22orf42	3	0.054133554	1147
TPTE	23	0.054136964	1148
ZFHX3	32	0.054170024	1149
PNPT1	3	0.054177731	1150
RPAP1	12	0.05423432	1151
FOXRED1	3	0.054455634	1152
TGFB2	3	0.054649921	1153
PCDHGA4	122	0.054685043	1154
C2CD3	18	0.054845247	1155
NUBP2	4	0.05490606	1156
PDLIM7	4	0.054978448	1157
VSX2	4	0.054981218	1158
DOK1	4	0.054984159	1159
GFRA2	1	0.055011609	1160
MRGPRD	3	0.055102106	1161
PTGFR	4	0.05515421	1162
MTR	8	0.055171683	1163
SFTA3	2	0.055193411	1164
MAML1	8	0.055233156	1165
MUC15	4	0.055448735	1166
CAPN11	8	0.055503888	1167
FKBP1A-SDCBP2	5	0.055551656	1168
SDCBP2	5	0.055551656	1168
LGR5	10	0.055709845	1169
AP2A1	5	0.055719421	1170
NSUN4	3	0.055817138	1171
C10orf55	5	0.05590672	1172
PLAU	5	0.05590672	1172
C15orf54	1	0.056051061	1173
TNRC6A	15	0.056062251	1174
SLCO6A1	4	0.056073082	1175
TNFRSF18	5	0.056158972	1176
HIF1AN	1	0.056166847	1177
OPALIN	2	0.056256811	1178
ZNF700	4	0.056272819	1179
CRNKL1	11	0.056332566	1180
EFHB	8	0.056435523	1181
PPAN-P2RY11	13	0.05648339	1182
OR1L4	5	0.056544772	1183
C6orf1	3	0.056555834	1184
GPN2	1	0.056583628	1185
FDFT1	6	0.056700678	1186
RNASEL	8	0.056845162	1187
TCF7L2	4	0.056887502	1188
SPINT1	4	0.057013925	1189
SLC22A18	9	0.057085925	1190
C3orf17	9	0.05728365	1191
NSRP1	6	0.057308608	1192
IRAK2	8	0.057481897	1193
SH3PXD2B	5	0.057485044	1194
HAP1	11	0.057569415	1195
NCAPD3	10	0.057592848	1196
KCNV2	4	0.057674293	1197
OR10W1	5	0.057690104	1198
PIEZO1	41	0.057792497	1199
UGT1A6	31	0.057977599	1200
GP1BA	6	0.058105308	1201
KRT36	5	0.058157899	1202
SLCO3A1	4	0.058243721	1203
PCDHGB2	114	0.058314367	1204
TCHP	3	0.058449016	1205
PNLIPRP1	6	0.058521734	1206
SLC5A11	8	0.058661319	1207
C7orf34	1	0.058690355	1208
AXDND1	11	0.058957332	1209
GALR3	3	0.058957554	1210
SAMD15	6	0.059054581	1211
ANO5	10	0.059069984	1212
SRRM1	7	0.059448969	1213
C18orf25	2	0.059619991	1214
BCAM	9	0.059899627	1215
ADAMTS9-AS2	3	0.059913196	1216
FKBP7	1	0.059987847	1217
CAND2	20	0.060016201	1218
TMEM194A	3	0.060080512	1219
LAMB1	11	0.060120318	1220
MUC4	39	0.060169646	1221
NUP98	8	0.060326317	1222
SYTL2	22	0.060734673	1223
SMARCA4	7	0.060745963	1224
LOC729020	3	0.061143737	1225
ZNF229	10	0.061367878	1226
HSDL1	1	0.061445556	1227
ADCY4	7	0.06145403	1228
OR3A2	4	0.061574585	1229
CASQ1	3	0.061695627	1230
ABCF3	5	0.061778358	1231
SH3PXD2A	6	0.061818272	1232
TERT	4	0.061850349	1233
GRXCR2	5	0.062047792	1234
SPATA9	2	0.062211959	1235
DGCR6L	2	0.06238594	1236
MIA3	13	0.06271599	1237
CCDC57	10	0.062756831	1238
EPHA8	13	0.062845024	1239
SAMSN1	6	0.062887237	1240
C1QTNF5	8	0.062925284	1241
MFRP	8	0.062925284	1241
TXK	4	0.062968518	1242
TSPYL4	7	0.062976331	1243
MRPL28	4	0.063234613	1244
ZNF806	1	0.063325402	1245
SLC26A8	8	0.063346742	1246
HCG4	9	0.063461016	1247
PCDHB8	7	0.063489255	1248
APMAP	6	0.063809833	1249
UGT1A8	44	0.063814266	1250
BTN1A1	5	0.063922349	1251
CTTNBP2	8	0.063939693	1252
ANO3	6	0.064000878	1253
THEM4	3	0.064232335	1254
SEMA3D	4	0.064423927	1255
OR2B2	5	0.064667447	1256
TP53RK	3	0.06469101	1257
SLC36A3	4	0.064840098	1258
S1PR5	2	0.064866174	1259
PIGR	4	0.065100713	1260
OR2T8	5	0.065212464	1261
AXIN1	7	0.065343744	1262
PRSS23	3	0.065462278	1263
RAB13	3	0.065486379	1264
THBS1	4	0.065491954	1265
PACSIN2	4	0.06549645	1266
SLC5A1	6	0.065598607	1267
COL10A1	7	0.06563473	1268
IL7R	7	0.065702881	1269
CGNL1	10	0.065846661	1270
TMC7	10	0.065992496	1271
CD80	2	0.066013346	1272
SLC17A2	6	0.066231604	1273
TXNDC16	9	0.066308238	1274
CCDC41	5	0.06635848	1275
BCO2	9	0.066456364	1276
BEST2	3	0.066482946	1277
ZSCAN22	4	0.066623146	1278
DYX1C1	4	0.066729534	1279
MIPEPP3	2	0.066780526	1280
ZDHHC20	2	0.066780526	1280
ZNF783	5	0.066829846	1281
LPCAT1	5	0.067350075	1282
THBD	5	0.067510304	1283
GGA2	4	0.067656754	1284
QARS	3	0.067709703	1285
TMC8	9	0.067726085	1286
ABCB1	5	0.067793644	1287
MYO3A	16	0.067806228	1288
AIFM2	5	0.068034632	1289
EDDM3B	1	0.068360242	1290
DRD3	1	0.068399338	1291
GPAM	6	0.068462345	1292
BAHD1	5	0.068493049	1293
DVL1	7	0.068507039	1294
KLK13	1	0.068527263	1295
ABCC8	7	0.068620065	1296
TESPA1	8	0.068709684	1297
ASB16-AS1	5	0.068746425	1298
HELB	10	0.069418704	1299
PLEKHG7	3	0.069521719	1300
BSPH1	1	0.069523584	1301
TAF4B	2	0.069539347	1302
CCDC130	3	0.069718671	1303
LCP1	5	0.069755488	1304
DIRC1	3	0.069825403	1305
VPS13A	15	0.070373716	1306
FASTKD5	2	0.070542885	1307
TCERG1L	7	0.070766286	1308
PLIN5	9	0.070848626	1309
URB2	7	0.070893622	1310
BSG	4	0.07091878	1311
BOLA1	1	0.071300578	1312
INPPL1	8	0.071354142	1313
PLCL1	7	0.071707439	1314
PCDHGB1	130	0.071873607	1315
PLTP	4	0.071964819	1316
PCDHGA5	105	0.072109866	1317
UQCRFS1	1	0.072610135	1318
ZNF251	3	0.072681887	1319
DDX5	2	0.072985781	1320
DCDC2C	3	0.073052423	1321
KRTAP10-3	4	0.073058449	1322
HIVEP1	19	0.073392116	1323
TRPV1	12	0.073564769	1324
LIPG	7	0.07363924	1325
KIF17	13	0.073641518	1326
PCDH12	11	0.07365414	1327
PNPLA7	9	0.073880429	1328
TMEM123	5	0.073983127	1329
ZC3H12C	5	0.074059536	1330
RTEL1	19	0.074078205	1331
ZNF77	6	0.074132687	1332
LGR4	7	0.074159682	1333
FAM149B1	2	0.074238133	1334
WFIKKN2	2	0.074339686	1335
CKAP2L	10	0.074469682	1336
NKAIN3	1	0.074623513	1337
KLKB1	5	0.074672463	1338
UGT1A9	37	0.074698228	1339
ALCAM	6	0.075020877	1340
ISM2	6	0.075364881	1341
TAP2	11	0.075536738	1342
RERGL	2	0.075541531	1343
COL5A1	6	0.07568791	1344
CAPN2	8	0.075990044	1345
WDR36	9	0.076074722	1346
ECSIT	4	0.076235998	1347
OR5H1	2	0.076343323	1348
AKR1C2	1	0.076564864	1349
MYCBPAP	12	0.076620257	1350
GNGT2	1	0.076670737	1351
PCDHGA2	144	0.076848467	1352
RIMS2	10	0.076890032	1353
NUDT7	4	0.077015557	1354
CCND3	2	0.077062547	1355
ANAPC7	4	0.077073255	1356
CCDC68	4	0.077141196	1357
WDR60	6	0.077255395	1358
CRB2	15	0.077269364	1359
TSKU	5	0.077467243	1360
KNCN	1	0.078017251	1361
MIER2	4	0.07818191	1362
CHORDC1	1	0.078196881	1363
CHRNA10	5	0.078224585	1364
PHKB	10	0.078267921	1365
ARHGEF37	7	0.078717444	1366
CD226	3	0.079154485	1367
PDHX	7	0.079293457	1368
CCL26	1	0.079313242	1369
NFU1	1	0.079359483	1370
C2orf80	1	0.079375904	1371
ZMYND12	3	0.079702521	1372
SIRT5	6	0.079705577	1373
HSPG2	47	0.079870566	1374
GCFC2	6	0.079911735	1375
SLC44A3	1	0.079943336	1376
FBXO39	9	0.079943736	1377
FLG2	30	0.079959351	1378
WNT10B	2	0.080316686	1379
EMR3	8	0.080439667	1380
GFM1	11	0.080589513	1381
ITGA11	15	0.08060785	1382
DPP9	10	0.080757524	1383
RTBDN	3	0.080811481	1384
SERPINB7	3	0.080812815	1385
ZFP112	5	0.081149908	1386
SORCS2	21	0.081211261	1387
FAM26F	4	0.081339651	1388
TCP11L1	4	0.081373849	1389
NFASC	10	0.0815426	1390
KIAA1751	22	0.081565561	1391
TSC2	10	0.081587183	1392
ZNF205-AS1	1	0.081591059	1393
HK1	2	0.081634378	1394
C19orf80	3	0.081649595	1395
TRPM4	7	0.08175389	1396
IQCC	5	0.081786885	1397
SHANK3	3	0.08205984	1398
PCDHGA1	152	0.082103381	1399
TMIGD2	6	0.082178979	1400
AMER2	5	0.082301708	1401
TMEM59L	2	0.082404959	1402
MIS18BP1	8	0.082500108	1403
RAPSN	5	0.082679081	1404
UHRF1BP1	14	0.082835283	1405
TNFRSF14	3	0.082840046	1406
KIF26B	20	0.082872713	1407
SLC7A7	4	0.0830144	1408
KATNAL2	12	0.083465212	1409
HRC	7	0.083500034	1410
LMO7	20	0.083501792	1411
ZNF812	4	0.083532726	1412
KRT5	6	0.083753969	1413
TRIM38	8	0.083944521	1414
LIPN	3	0.083991411	1415
MYH7B	23	0.084243691	1416
MCHR1	7	0.084449413	1417
LIPC	5	0.084520221	1418
KLRF1	1	0.084632054	1419
GNAL	4	0.084645072	1420
GTF2IRD2	1	0.084647347	1421
ASB16	8	0.084712205	1422
SEC14L3	8	0.084722355	1423
LCE1E	2	0.084753917	1424
APOA1BP	3	0.084753917	1425
PADI4	12	0.084921732	1426
MYH11	7	0.084945749	1427
OR4C11	7	0.085084611	1428
SNX30	2	0.085126064	1429
ANXA9	4	0.085372036	1430
OR8U1	8	0.085494787	1431
GLTPD2	1	0.085830906	1432
CHGB	13	0.085836919	1433
GPR176	2	0.085910813	1434
GJA4	4	0.085998464	1435
CAPG	5	0.086258039	1436
REM2	4	0.086342213	1437
MAP3K5	6	0.086392127	1438
TOPBP1	9	0.086404222	1439
ZNF48	5	0.086613243	1440
PIGB	4	0.086677377	1441
DBR1	4	0.086728586	1442
WWC2	8	0.086845531	1443
UPF1	2	0.086873067	1444
LRRC31	3	0.086926757	1445
ENPP2	6	0.087101599	1446
PUS7	2	0.087125154	1447
SAP130	4	0.087136027	1448
HERC5	3	0.087145006	1449
SGK2	5	0.087213245	1450
CFH	5	0.087239576	1451
GRIN3B	24	0.087327919	1452
BRAT1	15	0.087356959	1453
WFS1	20	0.087413381	1454
LY9	3	0.087455146	1455
DCDC2	5	0.087627359	1456
ENSA	3	0.087657366	1457
KRTAP5-10	3	0.087866409	1458
BLM	8	0.087951701	1459
PCDHGA3	137	0.088015776	1460
HAUS3	2	0.088088264	1461
LIG4	3	0.088100785	1462
TRPV4	6	0.088119956	1463
FAM83A	8	0.088383948	1464
OR2AT4	3	0.088452938	1465
CBY3	5	0.088521217	1466
MAP4	19	0.088549134	1467
YLPM1	8	0.088663519	1468
DLGAP1	2	0.089023596	1469
GAS2L2	10	0.089026183	1470
OLFM4	6	0.089120513	1471
MS4A2	2	0.089169818	1472
OR12D3	4	0.089767806	1473
REG1B	2	0.089818528	1474
ZNF75A	1	0.089881987	1475
ZFP91	3	0.089929416	1476
ZFP91-CNTF	3	0.089929416	1476
SLMAP	7	0.090050354	1477
PTTG1IP	6	0.090075433	1478
NEFH	4	0.090235809	1479
UGT1A7	36	0.090296301	1480
OR1K1	5	0.090306044	1481
GZMM	4	0.090455918	1482
SAMD9L	8	0.090523327	1483
TCF25	8	0.090599804	1484
BCL2L14	4	0.090615992	1485
ENTHD1	1	0.090686963	1486
ADM5	1	0.091006371	1487
DISC2	1	0.09103357	1488
ACP1	1	0.091061508	1489
TMEM252	3	0.091077697	1490
CCDC168	60	0.091279717	1491
MTUS2	11	0.091426957	1492
CFHR2	4	0.09145175	1493
CROT	4	0.091467707	1494
S100A3	2	0.091537316	1495
AMACR	7	0.09156965	1496
C1QTNF3-AMACR	7	0.09156965	1496
DEFB119	1	0.091623018	1497
PSTK	2	0.091633211	1498
PI4K2B	3	0.091937592	1499
IGSF3	5	0.092175397	1500
SRP19	1	0.09220589	1501
TDGF1	2	0.092264003	1502
TMEM106B	2	0.092264003	1503
VMO1	2	0.092264003	1503
ABHD17A	1	0.092381796	1504
TEX35	5	0.092478451	1505
SLC26A6	5	0.092591648	1506
GRAMD1C	1	0.092851758	1507
TNFRSF8	6	0.092895867	1508
FSTL5	5	0.093046793	1509
MINA	6	0.093068427	1510
RNF207	6	0.093173654	1511
CSN3	2	0.093298016	1512
MFF	2	0.093366178	1513
ALOX15B	8	0.093590521	1514
NOD1	7	0.093603172	1515
FREM3	18	0.093631482	1516
METTL20	5	0.093765679	1517
C16orf13	1	0.093773986	1518
INO80	5	0.093978248	1519
RAB44	10	0.094086296	1520
AKNA	10	0.094204964	1521
OSBP2	10	0.094302182	1522
NOX4	7	0.094312235	1523
RFXAP	1	0.094386546	1524
CLEC12B	4	0.094391103	1525
OR6K6	4	0.094625154	1526
FCGR1B	1	0.094802877	1527
PLIN1	5	0.094837431	1528
PDPR	6	0.094854351	1529
AFMID	3	0.095001078	1530
PKDCC	2	0.095032161	1531
UBE3B	7	0.095185971	1532
CHTF18	13	0.095295956	1533
RIT2	1	0.095300204	1534
C10orf32-AS3MT	3	0.095435718	1535
ARSB	6	0.095634461	1536
DAB2	5	0.09580566	1537
XKR7	1	0.095843671	1538
APAF1	5	0.095888937	1539
SLCO1B7	7	0.095905571	1540
C9orf169	6	0.096050918	1541
PVRL2	3	0.096059379	1542
CHAF1B	3	0.096083728	1543
VASH2	1	0.096300452	1544
ZNF433	3	0.096380882	1545
CCBL2	6	0.096465191	1546
IMMP2L	3	0.096561749	1547
LRRN3	3	0.096561749	1547
PPP6R1	4	0.096638753	1548
CYB5R3	3	0.096881556	1549
IGLL5	5	0.096971084	1550
HAL	7	0.097048765	1551
GLI3	13	0.097086873	1552
SOGA1	5	0.097342899	1553
ANKS1B	8	0.097779853	1554
MN1	5	0.097951709	1555
ICOSLG	6	0.097966719	1556
MAPK6	4	0.097977844	1557
MC3R	2	0.098302426	1558
CKAP2	6	0.098306343	1559
WDR49	8	0.098561743	1560
PPM1L	3	0.098617076	1561
LLGL2	12	0.099055031	1562
LARS	7	0.099070572	1563
SASH1	9	0.099171391	1564
ADCYAP1	2	0.099229873	1565
CLEC1B	2	0.099229873	1565
LRMP	2	0.099229873	1565
FUT10	6	0.099301916	1566
HIC2	4	0.09939351	1567
CMA1	4	0.099461187	1568
NME8	9	0.099468402	1569
ZNF282	5	0.099483544	1570
CBS	3	0.099486218	1571
TMED6	3	0.099604818	1572
MMP14	5	0.099701634	1573
DERL1	2	0.099702497	1574
FLG-AS1	37	0.100101517	1575
KIF7	14	0.100196197	1576
ZNF830	3	0.100334656	1577
ZNF549	4	0.100491156	1578
C20orf141	4	0.100507587	1579
ZNF763	6	0.10058587	1580
AOC3	6	0.100653645	1581
PPP4R2	8	0.100667343	1582
RAD52	3	0.100694644	1583
VPS13D	17	0.100890959	1584
BSN	19	0.101056335	1585
TOP2A	5	0.101114641	1586
ZNF263	6	0.101302801	1587
SCRN3	5	0.101490645	1588
GAA	7	0.101501109	1589
TRMT13	7	0.101725984	1590
TMEM225	6	0.101802525	1591
ACO1	5	0.101835604	1592
CTSH	4	0.101867272	1593
MUC6	24	0.101895593	1594
PSME4	7	0.102054715	1595
CHAF1A	7	0.102066967	1596
TMCO5A	6	0.102296618	1597
OR4D1	4	0.102297747	1598
DCP1B	11	0.102396211	1599
RADIL	19	0.102422858	1600
LYPD4	2	0.102461529	1601
HIP1	5	0.102558761	1602
BCR	6	0.102572916	1603
CCDC50	7	0.10264696	1604
GCNT1	5	0.10267114	1605
MMP17	9	0.102726772	1606
IFT172	9	0.103129623	1607
CTNND1	5	0.103238089	1608
OR6B2	4	0.103268545	1609
FRS3	6	0.103289504	1610
OBP2B	1	0.103316043	1611
OR2M7	6	0.103414801	1612
GCAT	5	0.103498342	1613
ZNF766	4	0.103521783	1614
PTGDR	5	0.10363061	1615
ZBTB22	4	0.103683922	1616
ENTPD4	3	0.103820249	1617
VAV2	7	0.103969411	1618
ZNF750	4	0.10400485	1619
ZNF20	2	0.104154343	1620
VLDLR	5	0.104267219	1621
LOC100130093	6	0.104310951	1622
NRG3	5	0.104351053	1623
PTPRF	5	0.104493242	1624
AKR1B10	3	0.104673499	1625
HELZ	8	0.104696596	1626
COQ2	3	0.104737742	1627
ANXA3	2	0.104775749	1628
ITGB4	13	0.10492947	1629
VIL1	6	0.105101624	1630
MFAP3L	2	0.105127975	1631
TRMT12	3	0.105177085	1632
PHF14	5	0.105191673	1633
CNPY3	1	0.105192879	1634
PRR15	2	0.10526198	1635
TMEM171	4	0.105361812	1636
TTF2	11	0.105371371	1637
MTHFD1	7	0.105384891	1638
CPSF3	2	0.105476875	1639
SLC12A9	8	0.105593247	1640
SCG2	2	0.105641764	1641
KRTAP13-2	3	0.105680016	1642
ITGAM	9	0.105690631	1643
NPPB	2	0.105725297	1644
SCCPDH	3	0.105877586	1645
ARHGEF33	6	0.105878194	1646
NDE1	7	0.105903748	1647
ADCY6	7	0.105924173	1648
GLYATL3	4	0.106017607	1649
KRTCAP3	2	0.106083824	1650
KAT6A	5	0.106140667	1651
FBXO41	5	0.106224413	1652
MYRF	4	0.106227552	1653
ZNF224	7	0.106512007	1654
TMC5	14	0.106593016	1655
GTF2H4	2	0.10664242	1656
LOC101060175	9	0.106746127	1657
APOL2	9	0.106958029	1658
FBXW9	5	0.107020685	1659
LURAP1L	6	0.107105666	1660
HEATR1	28	0.107371539	1661
TAS2R42	6	0.107428857	1662
AKAP7	5	0.107485845	1663
TTC16	8	0.107657539	1664
KITLG	2	0.107763936	1665
PRG3	3	0.107789427	1666
OR13C4	2	0.107829187	1667
C20orf26	15	0.107896756	1668
MYOD1	1	0.107912371	1669
OR51V1	5	0.107931234	1670
CETP	5	0.108051743	1671
XKR9	4	0.108255226	1672
OR52I1	4	0.108313798	1673
S100A7L2	4	0.108335837	1674
ADTRP	2	0.108340223	1675
CCDC180	15	0.108468353	1676
LOC100499484-C9ORF174	15	0.108468353	1676
FBXO30	5	0.108649921	1677
LOC100507557	5	0.108649921	1677
ADAMDEC1	7	0.108756367	1678
SLC25A47	7	0.108844295	1679
LILRB3	6	0.108911818	1680
ZNF135	6	0.108942788	1681
CC2D1A	12	0.109033028	1682
FRRS1	6	0.109045223	1683
MCAT	4	0.109188961	1684
EPB41L4A	20	0.10932025	1685
TMTC4	6	0.109409448	1686
MUC12	45	0.109422683	1687
L1TD1	9	0.109560363	1688
HUS1B	6	0.109586091	1689
SLC17A9	4	0.109616944	1690
RPL13	1	0.109824915	1691
POU5F1B	2	0.109917857	1692
PLEKHG4B	20	0.110013554	1693
EIF3K	5	0.110161872	1694
OR1S1	11	0.110190986	1695
KRT37	14	0.110327444	1696
SSC5D	22	0.110334569	1697
FAM91A1	3	0.110350945	1698
UPK3B	4	0.110457197	1699
NUCB1	2	0.110463936	1700
FAM13B	4	0.110541997	1701
ALDH1L2	5	0.110678239	1702
ALDH1B1	5	0.110826271	1703
PAPLN	20	0.111014147	1704
ZFAND2A	3	0.111060419	1705
MSLN	13	0.111177505	1706
DLG1	10	0.111307552	1707
PHF12	5	0.111331339	1708
TSNARE1	15	0.111343511	1709
H1FOO	3	0.111573374	1710
CPO	8	0.111642229	1711
WDR31	3	0.11207398	1712
MAN2B1	11	0.112449295	1713
OR56B1	6	0.11254882	1714
IER2	1	0.112602352	1715
GLDN	7	0.112647901	1716
IRAK1BP1	5	0.112680514	1717
CLEC4F	10	0.112719949	1718
ALK	7	0.112724114	1719
SH2D3C	6	0.11274033	1720
TMEM61	4	0.112778202	1721
SDCCAG3	5	0.11278263	1722
ADO	1	0.112816972	1723
RNF43	8	0.112913062	1724
RNASE6	1	0.112964891	1725
FAT2	36	0.112993596	1726
PPP6R2	14	0.11301556	1727
GDF7	1	0.113304698	1728
PPP1R7	4	0.113307497	1729
ZNF461	3	0.113337694	1730
APBA2	6	0.11360167	1731
MX2	5	0.113715547	1732
C2CD4C	4	0.113908685	1733
MCF2L	12	0.114006253	1734
HEATR5A	15	0.114114396	1735
IFNA6	4	0.114219456	1736
CYP19A1	4	0.114346786	1737
SLC27A5	6	0.114466298	1738
C19orf77	2	0.114615168	1739
RGS12	14	0.11484477	1740
SCN7A	12	0.114858489	1741
FAM189A2	2	0.115022452	1742
SLC26A5	4	0.115082986	1743
LOC100133445	1	0.115206005	1744
PARK7	2	0.115212389	1745
15-Sep	2	0.115242568	1746
C1orf86	6	0.115282716	1747
FMNL3	4	0.115348602	1748
CCL15-CCL14	4	0.115412729	1749
TAF11	2	0.115463782	1750
TCP11L2	2	0.115480858	1751
ADCK2	5	0.115483584	1752
KIR3DL1	9	0.115595197	1753
LRRC9	2	0.115952299	1754
ANKRD35	10	0.11607963	1755
ZNF397	2	0.116086952	1756
ZSCAN30	2	0.116086952	1756
FKTN	3	0.116174965	1757
DHRS12	7	0.116214617	1758
CCDC89	2	0.116254864	1759
GH1	3	0.11662685	1760
CCDC67	6	0.116636825	1761
TIMELESS	11	0.116657403	1762
RAB17	6	0.116762127	1763
VARS	8	0.116925064	1764
ANKRD10	2	0.116968028	1765
OBSL1	23	0.116989913	1766
C8G	3	0.117042908	1767
LYPD1	3	0.117055514	1768
1-Mar	3	0.1173042	1769
EWSR1	3	0.117467159	1770
FAM161B	4	0.117589403	1771
MGME1	4	0.117683976	1772
SRSF4	3	0.117684036	1773
ATG13	3	0.117791353	1774
ALDH3B1	6	0.117813862	1775
KIAA1429	8	0.117981993	1776
MYC	1	0.118125478	1777
CNGA1	2	0.118147334	1778
FGGY	4	0.118328668	1779
CTNNA3	10	0.118358777	1780
MGAT4C	4	0.118387423	1781
LOC200772	2	0.118414436	1782
ZMYM5	9	0.118446416	1783
ALS2CR11	10	0.118532147	1784
SHQ1	5	0.118605399	1785
SPATA1	5	0.118607571	1786
OGFR	8	0.118620768	1787
LGALS3BP	4	0.118757354	1788
ERMAP	7	0.118843733	1789
ERBB3	3	0.118883434	1790
FAM111A	4	0.118985385	1791
ZNF883	2	0.119056577	1792
GBX2	3	0.11913554	1793
C1orf101	6	0.11917955	1794
LARGE	5	0.1195957	1795
GLYATL2	2	0.119664259	1796
CCDC14	5	0.119756652	1797
GKN2	3	0.119817541	1798
VWA8	15	0.120252944	1799
VN1R2	3	0.120384401	1800
CARKD	4	0.120447139	1801
FOCAD	16	0.120478008	1802
CCDC39	9	0.120559185	1803
XPO5	5	0.120579832	1804
COX4I1	1	0.120811886	1805
ZNF781	6	0.121046401	1806
KIAA2026	10	0.121191785	1807
OR9G4	5	0.121248331	1808
FAM179B	5	0.12142222	1809
ZFYVE16	6	0.121500195	1810
PPP1R3A	10	0.121663844	1811
FANCD2	5	0.121700099	1812
UTP20	16	0.121766551	1813
P2RY11	9	0.121956069	1814
EIF1AD	1	0.122018557	1815
TUBE1	3	0.122251757	1816
CLK3	2	0.122291504	1817
MUC19	62	0.122308826	1818
SLIT3	6	0.122321664	1819
ARGFX	4	0.122328562	1820
ADAM9	2	0.12237932	1821
FAHD1	3	0.122452125	1822
CNTNAP5	13	0.122539857	1823
LOC440518	1	0.12258922	1824
PHC3	6	0.122606522	1825
SIGLEC1	17	0.122608222	1826
WDR65	14	0.123433937	1827
VWF	33	0.123604847	1828
GRIN2C	7	0.123685812	1829
VAV1	2	0.123858428	1830
LOC101927622	4	0.123903538	1831
ZNF181	8	0.124166587	1832
FBXO15	1	0.124223989	1833
TIMM44	7	0.124311667	1834
FCRL2	2	0.124318985	1835
CMSS1	11	0.124353198	1836
OR4C13	7	0.124389701	1837
IQGAP3	11	0.124419614	1838
CCDC28B	2	0.124462672	1839
CCDC7	4	0.124629346	1840
OR11H6	12	0.124654339	1841
IL4I1	12	0.124946527	1842
PDLIM2	5	0.124976675	1843
ATXN1L	4	0.125006014	1844
APBA3	8	0.125346195	1845
LOC100288866	2	0.125364456	1846
NGFR	2	0.125364456	1846
EXOC3L4	17	0.125410406	1847
REPIN1	9	0.125443637	1848
ZNF248	6	0.125450489	1849
KIF12	4	0.125551548	1850
GDAP2	1	0.125734497	1851
ALKBH8	7	0.12576812	1852
HORMAD1	1	0.12583788	1853
C7orf69	7	0.125878308	1854
STRC	9	0.126044472	1855
ATAD3C	6	0.126105374	1856
MUL1	3	0.126135247	1857
KRTAP9-1	2	0.126185909	1858
B4GALT2	1	0.126352375	1859
ARPC4	2	0.126407413	1860
TADA3	2	0.126407413	1860
OR2L3	6	0.126539515	1861
TAF1B	8	0.126578615	1862
BBS10	6	0.12669015	1863
GPR137	2	0.126711832	1864
PDZD8	7	0.126782784	1865
TCEB3B	9	0.126869787	1866
CCDC3	3	0.126881229	1867
TLE2	3	0.127028675	1868
FAM186A	18	0.127063436	1869
ATP11A	7	0.127260772	1870
RAB11FIP3	5	0.127756037	1871
IGSF10	23	0.127776572	1872
CEACAM20	7	0.127896638	1873
ACTL7A	5	0.128111906	1874
TNNT1	2	0.128280771	1875
TBC1D10C	3	0.128336371	1876
NPAP1	13	0.128344261	1877
PCSK9	4	0.12851479	1878
ANKRD44	6	0.128555665	1879
SMAD3	1	0.128595448	1880
PIGC	4	0.128716479	1881
CHRNA9	6	0.128902487	1882
SDC2	2	0.129144585	1883
TBC1D30	6	0.129195006	1884
TRIM36	4	0.129261834	1885
TRIM7	5	0.129263935	1886
FLT3	4	0.129337854	1887
AHSG	5	0.129692741	1888
XYLB	5	0.12973009	1889
AGFG2	3	0.129768554	1890
LRRC2	7	0.129784657	1891
AGAP11	1	0.129974779	1892
FBXW5	8	0.130015599	1893
GPRC5C	6	0.130048996	1894
NUP88	7	0.130142154	1895
TDRD5	11	0.130207574	1896
GANAB	3	0.130209406	1897
OR2F1	5	0.130219802	1898
ZNF418	8	0.130584266	1899
SH3TC2	8	0.130694539	1900
BCHE	7	0.130902041	1901
DIS3	10	0.13096897	1902
DNAH2	41	0.131059233	1903
UCP2	1	0.131240772	1904
CLPX	2	0.131335578	1905
GOSR2	5	0.131541161	1906
ALMS1	29	0.131574832	1907
PSORS1C2	8	0.131599855	1908
HOXA7	3	0.131644546	1909
SNPH	3	0.131828273	1910
TNS4	6	0.131907431	1911
MKL2	5	0.131912328	1912
CDH19	4	0.131933983	1913
YJEFN3	3	0.131949678	1914
CYP4V2	4	0.132056299	1915
BLK	5	0.132255991	1916
CD101	12	0.132277994	1917
SGK223	16	0.132296164	1918
BNIP2	3	0.132342494	1919
MCL1	3	0.132430644	1920
GP2	6	0.132629143	1921
TIMM23B	7	0.13267209	1922
TMEM17	4	0.132797177	1923
BBS5	3	0.132866237	1924
SELO	10	0.132908414	1925
SPATA13	11	0.133013252	1926
MS4A14	9	0.133029956	1927
CRHR2	8	0.133049606	1928
MRPS24	2	0.133070417	1929
DAGLB	9	0.133087047	1930
ANKRD24	15	0.133131232	1931
GPR156	4	0.133171355	1932
RYR1	19	0.133207653	1933
COL1A2	7	0.133342245	1934
CYP7B1	3	0.133359573	1935
ZBTB11	6	0.13348715	1936
AK1	3	0.133612211	1937
RTEL1-TNFRSF6B	20	0.133677597	1938
FBXO38	7	0.133704363	1939
KCNJ13	1	0.13371879	1940
CYHR1	3	0.133760966	1941
LAMC2	16	0.134034615	1942
OTUD4	4	0.134242946	1943
BTN3A1	5	0.134298928	1944
KIAA0020	5	0.134317572	1945
WDR17	18	0.134319163	1946
TRIM14	7	0.134421591	1947
OR4F6	3	0.134522961	1948
SCAF4	2	0.134712023	1949
MDN1	32	0.134775155	1950
BLOC1S2	1	0.134817227	1951
SPATA17	5	0.134913785	1952
DNAH11	43	0.134994769	1953
DIP2B	4	0.135246747	1954
CCR9	5	0.135283453	1955
PRDM16	8	0.135676244	1956
MCAM	6	0.135861716	1957
MUC21	9	0.13589069	1958
PANX3	3	0.136083381	1959
NUTM1	17	0.136149903	1960
C1orf27	6	0.136429831	1961
SECISBP2	2	0.136512776	1962
PAOX	4	0.136544239	1963
ZNF534	14	0.136609605	1964
[truncated: 13,620 more rows]
