# Supplementary material for: Human genetic variation in GLS2 is associated with development of complicated Staphylococcus aureus bacteremia
Source: PLoS Genet. 2018 Oct 5;14(10):e1007667. doi: 10.1371/journal.pgen.1007667 (PMC6192642; doi:10.1371/journal.pgen.1007667)
Supplement: S6 Table — Results are presented in rank-order from most significant to least significant. (CSV) [file pgen.1007667.s027.csv]

Gene	Number of SNV	SKAT-O p-value	Rank
OR1F1	3	0.000470209	1
LRMP	2	0.000564195	2
CGN	7	0.000582108	3
C15orf56	1	0.000600849	4
SOD3	1	0.000629795	5
TBX1	1	0.000856329	6
EXPH5	12	0.000898038	7
ZNF229	7	0.000972523	8
OR13J1	1	0.001300804	9
C22orf24	2	0.001387486	10
CEACAM20	6	0.001445654	11
PGPEP1L	5	0.00147289	12
FAM151B	1	0.001528178	13
PNMAL2	3	0.001578728	14
PPP5D1	3	0.001578728	14
TXNRD1	1	0.001689021	15
C16orf3	1	0.00192957	16
IFT172	6	0.002083515	17
TATDN2	4	0.00211946	18
CHORDC1	1	0.00230518	19
HDAC10	5	0.002324508	20
LOC101060175	6	0.002368532	21
SCNN1A	5	0.002398111	22
QARS	3	0.002481807	23
FAT1	30	0.002568394	24
STX2	2	0.002611811	25
POU5F1B	2	0.002611811	26
ARHGAP9	6	0.002631861	27
IGSF10	6	0.002680837	28
NEK3	1	0.002695066	29
ATP13A5	11	0.003042111	30
MST1	2	0.003092118	31
SERTAD1	1	0.003193564	32
SGOL2	5	0.003362162	33
OVCH2	10	0.003486908	34
GLT6D1	3	0.003723461	35
VPS37C	5	0.003763758	36
WFDC10B	1	0.003782844	37
FANK1	3	0.003788013	38
SIDT1	7	0.003805918	39
SCAMP4	6	0.003830274	40
OR2J2	6	0.003905502	41
RAD54L	5	0.004044994	42
ADAM12	3	0.00405363	43
SCG3	1	0.004061455	44
TSC22D1	1	0.004214359	45
FASN	9	0.004230152	46
VPS13B	12	0.004328053	47
SPICE1	6	0.004501299	48
OR6V1	3	0.004527441	49
ERAP1	12	0.004537941	50
B4GALNT3	6	0.004709888	51
GGA3	4	0.00491846	52
LIPK	1	0.005008196	53
MADD	5	0.005015003	54
AK1	2	0.005087718	55
SPATA31D1	6	0.005089775	56
PPP4R2	7	0.005187418	57
DYNC1H1	2	0.005247609	58
SLC5A7	2	0.005277988	59
C12orf54	2	0.005552515	60
MBOAT1	2	0.005594084	61
TLX1NB	1	0.00571061	62
LPCAT3	2	0.005711075	63
ITGA2	3	0.005715724	64
ZNF226	4	0.005824521	65
MBL2	2	0.005884225	66
APOB	19	0.005911654	67
KRT28	5	0.006014076	68
PRDM2	7	0.006691499	69
SYNE1	29	0.006702008	70
FAM162B	2	0.006816728	71
OR6K3	3	0.00683248	72
NCAPD3	5	0.006854387	73
CLASRP	2	0.006900403	74
CEP120	5	0.006962638	75
ABL2	4	0.007050348	76
DNAH2	17	0.007097117	77
ITGB6	3	0.007108776	78
ARGFX	1	0.007214929	79
CCDC114	8	0.007306683	80
GLIS2	4	0.007476637	81
OR5H1	1	0.007517765	82
CRISP2	2	0.007577376	83
CAPN5	5	0.007650213	84
CPB2	2	0.007690156	85
CPB2-AS1	2	0.007690156	85
RSPH3	6	0.007732792	86
GRM4	2	0.007826923	87
PRSS37	1	0.0081487	88
PSMB9	2	0.008395924	89
NLRP14	6	0.008396947	90
SHF	2	0.008449734	91
TICRR	8	0.008467054	92
PRSS12	4	0.008569414	93
ZNF750	2	0.008592888	94
LOC100130480	1	0.008599357	95
CAPN1	3	0.008626893	96
C1orf204	2	0.008632307	97
ADSS	1	0.008715735	98
CBS	3	0.008758866	99
TMEM81	2	0.008822982	100
TMEM231	3	0.008881969	101
SH2D4A	6	0.008923951	102
ICK	1	0.008925527	103
SYDE2	8	0.00898742	104
AP3D1	3	0.009092535	105
GPR108	4	0.009108585	106
KMT2E	3	0.009148036	107
SYT15	5	0.009167967	108
PCSK4	4	0.009198545	109
OR4A16	9	0.009219543	110
NELL1	6	0.009423116	111
LPIN2	3	0.009436788	112
WDR52-AS1	3	0.009636962	113
SIPA1L3	13	0.009647027	114
RLN3	1	0.009689418	115
ANO1	3	0.009753532	116
BIRC8	6	0.009790219	117
NCF2	3	0.009849706	118
TSSC4	4	0.009850181	119
TP53BP2	3	0.009866068	120
PRAME	3	0.009940519	121
TBC1D10A	3	0.009950392	122
NOP16	3	0.009960042	123
DYDC2	3	0.009964323	124
BRD1	3	0.010050734	125
TRABD2A	5	0.010150036	126
SAMD15	4	0.010256361	127
SH3BP1	2	0.010256361	127
ZNF764	3	0.010324557	128
GJB7	4	0.01034127	129
NEK1	3	0.010422527	130
TRIM69	4	0.010434088	131
HLA-DQA2	7	0.010450293	132
CEACAM19	3	0.010457709	133
ADAMTS12	8	0.010479275	134
TTN-AS1	68	0.01049777	135
OLAH	2	0.010498418	136
LAIR1	5	0.010568437	137
SLC4A1	6	0.010735723	138
DYSF	13	0.010808588	139
MLXIPL	6	0.010927813	140
S100A2	1	0.010931691	141
RIOK1	3	0.010973912	142
ANKS1B	5	0.010987903	143
PIP4K2C	1	0.01099356	144
OR4C3	2	0.011055504	145
ABL1	3	0.011089584	146
KLK11	5	0.011107138	147
B4GALT2	1	0.01112803	148
DAP3	2	0.011159389	149
UBE2J1	1	0.011206406	150
CDKN2A	3	0.011244819	151
HEBP1	2	0.011297346	152
JAKMIP3	5	0.011351017	153
QPCT	3	0.011353375	154
GCFC2	4	0.011367126	155
BTNL2	13	0.011388122	156
APOBEC1	4	0.011429878	157
CEACAM8	1	0.011481478	158
SNAPC1	3	0.01150498	159
TTC40	17	0.011633963	160
THSD7B	6	0.011688285	161
HSPA4	1	0.011708012	162
GIPC3	8	0.011718443	163
SATB1	1	0.011731755	164
CCDC130	2	0.011851392	165
OR4C16	10	0.011870158	166
CCDC8	5	0.011895256	167
C9orf84	14	0.011933635	168
LRCH1	3	0.011979711	169
EOGT	2	0.012064966	170
ITGA11	10	0.012078596	171
SNX30	1	0.012347517	172
C10orf25	2	0.012400585	173
NUDCD1	4	0.012400585	173
OR4A15	2	0.012400585	174
SERPINB8	3	0.012429071	175
OR4A5	8	0.012462441	176
EPHA2	2	0.012486896	177
KRT81	4	0.012526947	178
DBF4	2	0.012784168	179
KLK8	1	0.012824572	180
C9orf139	4	0.012866093	181
AK9	8	0.012957988	182
GPR110	7	0.012984299	183
C9orf114	4	0.013051819	184
ZNF254	5	0.013157198	185
PDHX	6	0.013166888	186
ZNF22	1	0.013216815	187
GGA1	3	0.013383578	188
AKR1C3	4	0.01344993	189
C6orf141	4	0.013586638	190
C2CD3	15	0.013628683	191
MYO18B	17	0.013645952	192
ELAC2	3	0.013710246	193
HERC6	6	0.013715591	194
DOPEY1	3	0.013739121	195
MRPL35	1	0.01374621	196
RHOF	1	0.01380664	197
DEFB119	1	0.013871861	198
EFCAB5	10	0.01419906	199
CD244	1	0.014337422	200
OR4C15	9	0.014353241	201
MYEOV	6	0.014408265	202
CASQ1	1	0.014414559	203
KIAA0319	11	0.01443824	204
PRR23A	1	0.014484559	205
PLBD1	3	0.014536409	206
FAM71B	4	0.014712357	207
FCRLB	5	0.014740013	208
COQ2	2	0.014771784	209
DNTTIP2	2	0.014771784	209
LRRC38	2	0.014771784	209
TMEM120B	2	0.014771784	209
ZNF701	4	0.014771789	210
NSUN4	3	0.014772904	211
EXOSC9	2	0.01479294	212
FCRL6	5	0.014803406	213
KRTAP10-3	4	0.014815637	214
KAT6A	3	0.01487177	215
KRTAP26-1	3	0.01490788	216
CCDC78	6	0.014933468	217
ASB6	1	0.015053255	218
SCML4	2	0.015062347	219
ZNF324	3	0.015067054	220
COG3	1	0.015085313	221
MSS51	4	0.015101419	222
KCNQ2	1	0.015165135	223
ALG2	3	0.015238006	224
CCDC57	7	0.015247254	225
YIF1B	1	0.015283191	226
ZGLP1	1	0.015312089	227
CASP1	2	0.015366637	228
LIMK2	4	0.015385223	229
REEP5	2	0.015447773	230
MYC	1	0.015478156	231
TCF20	4	0.015482184	232
RSPH1	2	0.015494785	233
SMAD3	1	0.015503654	234
LOC101928218	1	0.015635917	235
NINL	7	0.015730879	236
OR51A7	3	0.015776645	237
MARVELD3	4	0.015878857	238
WRAP73	1	0.015944104	239
NASP	2	0.016011982	240
JUP	4	0.016033095	241
SLC1A2	1	0.016140504	242
LIMCH1	8	0.016163205	243
TCEB3	2	0.016271411	244
SLFN5	4	0.01627201	245
TAGLN2	1	0.016281279	246
TMED3	2	0.016295787	247
C19orf40	3	0.016323907	248
TPK1	2	0.016434601	249
C16orf70	2	0.016460776	250
NAT9	2	0.016502042	251
MT1E	1	0.016526217	252
ZNF789	1	0.016540858	253
BPIFA3	4	0.016570448	254
LOC100130451	1	0.016658914	255
ATF4	2	0.01666865	256
SEMA5A	1	0.016710501	257
IFITM10	2	0.016757892	258
ZNF595	3	0.01683478	259
GRHL3	8	0.01686994	260
KLK14	4	0.016875738	261
CPO	4	0.017006451	262
TIMM21	1	0.017040925	263
OR4P4	1	0.017180625	264
OR4S2	1	0.017180625	264
TAS2R5	1	0.017208153	265
PDE6A	3	0.017249883	266
MTMR2	2	0.017262204	267
SEH1L	2	0.017262204	267
SLC9C2	2	0.017262204	267
IL15RA	2	0.017262204	268
ATXN3	3	0.017262205	269
TFEC	2	0.017262786	270
IGLL5	3	0.017343107	271
ZNF806	1	0.017354314	272
MRPL19	1	0.017515756	273
RAET1E	7	0.017519722	274
HYKK	1	0.0175587	275
ANKRD35	6	0.017645555	276
OR51G2	2	0.017679421	277
KIAA0226	5	0.017743271	278
C16orf59	5	0.017801265	279
C9orf169	4	0.017887427	280
TBX21	2	0.017923792	281
NISCH	4	0.01794891	282
SERINC2	1	0.017994955	283
ZNF534	8	0.018007843	284
PSORS1C2	5	0.018061282	285
OR4C11	4	0.018149786	286
TMEM44	5	0.018164837	287
CACNA1D	3	0.018234154	288
KCNA10	2	0.018262523	289
FAXDC2	2	0.018264855	290
PLAT	3	0.018303833	291
RASSF9	1	0.018309964	292
CCDC111	4	0.018361259	293
TXNDC11	4	0.018459384	294
PIDD	5	0.018468399	295
C3orf30	4	0.018508403	296
NEFM	3	0.018519571	297
RB1CC1	4	0.018547643	298
TAF11	2	0.01859926	299
LEPR	5	0.018755852	300
LEPROT	5	0.018755852	300
OSBPL5	4	0.018816486	301
ZNF18	2	0.01886373	302
FAM207A	1	0.018888614	303
B9D1	3	0.018939465	304
C1orf216	1	0.019063157	305
TXNRD3NB	1	0.019063157	305
IMPA2	1	0.019142452	306
NHLRC3	1	0.019328252	307
COL5A1	3	0.01940749	308
IRG1	3	0.019428094	309
LRP6	5	0.019495751	310
FAM161A	2	0.019505746	311
WDR52	12	0.019598538	312
ABCB6	2	0.019629431	313
CDK15	5	0.019676926	314
SMARCA4	4	0.019703584	315
ATP8B3	8	0.019713223	316
LACTB	2	0.01972388	317
COBLL1	7	0.019805913	318
OR9G4	3	0.019809646	319
WDR49	3	0.019814635	320
FARP2	5	0.019823888	321
PDLIM7	2	0.019912371	322
RP1L1	35	0.019931862	323
DCSTAMP	5	0.019994469	324
CNGB3	6	0.020051239	325
CLOCK	2	0.020058604	326
RNF157	2	0.020077941	327
SOAT2	5	0.020078972	328
TMEM183B	3	0.020109581	329
DERL3	3	0.020174087	330
PRRT2	1	0.020212364	331
C7orf55-LUC7L2	4	0.020470072	332
LUC7L2	4	0.020470072	332
UTP6	1	0.020499325	333
TNS4	5	0.020532862	334
TRPM3	7	0.020661712	335
HOXC5	3	0.020671597	336
PBX3	1	0.020715871	337
CRELD1	3	0.020736773	338
RNASE6	1	0.02074735	339
C1QTNF1	1	0.02075169	340
HOXC4	4	0.020764763	341
KDM3B	1	0.020766773	342
LEKR1	2	0.020773826	343
DTNB	4	0.02077517	344
OR5AU1	5	0.020781071	345
TMEM261	1	0.020795517	346
RAD54B	1	0.020836704	347
C5AR1	2	0.020957355	348
ZNF491	3	0.020978315	349
ART1	3	0.021066141	350
NUP205	4	0.02112477	351
SAPCD1	4	0.021150428	352
OR10Z1	3	0.0211576	353
HRASLS	1	0.02118487	354
PHLPP1	4	0.021222746	355
UBA7	4	0.021232748	356
HERPUD2	3	0.021235554	357
FBXO24	3	0.02125789	358
PCOLCE-AS1	3	0.02125789	358
MFN2	4	0.021313406	359
TFAM	1	0.021333116	360
ATP9B	4	0.021425555	361
SMPD4	6	0.021461255	362
ZNHIT2	3	0.021466551	363
LCE4A	2	0.021564721	364
UHRF1BP1	6	0.021598045	365
ANKZF1	5	0.021661794	366
DGCR6L	2	0.02167789	367
RBM48	3	0.021691304	368
CCNH	1	0.021709992	369
KDM3A	4	0.021746483	370
ARHGAP21	3	0.021801511	371
KRTAP19-5	1	0.021802761	372
CDK7	2	0.021969713	373
CENPBD1	2	0.021969713	373
LINC00661	3	0.021969733	374
LOC101929300	3	0.021969733	374
C19orf80	2	0.022062569	375
PRKCDBP	3	0.022098648	376
IGSF9	3	0.022098954	377
HELZ2	21	0.022135514	378
AATK-AS1	1	0.02214801	379
BTBD17	1	0.022405602	380
MCUR1	1	0.022430205	381
MACC1	4	0.02250492	382
SLAMF8	1	0.022550992	383
TRIM40	6	0.022554688	384
HENMT1	2	0.022576838	385
DMTN	2	0.022644444	386
FNDC1	18	0.022668234	387
SEC14L6	5	0.022674513	388
SLC5A1	3	0.022749296	389
RANBP3L	2	0.022754117	390
COX4I1	1	0.022793825	391
UBE2D4	1	0.022793825	391
UGT1A8	22	0.022813933	392
EGLN2	2	0.022857578	393
BRD8	2	0.022875219	394
RPL28	3	0.022886852	395
LRCH4	2	0.0229874	396
MORN5	2	0.022993646	397
LTV1	2	0.023096221	398
LOC643339	1	0.023099388	399
ATP8B4	6	0.023204396	400
ANKRD53	5	0.02331318	401
AMDHD2	2	0.023316281	402
IGSF3	4	0.023380802	403
FNIP2	7	0.02341857	404
C12orf65	1	0.02343336	405
METTL21C	3	0.023522142	406
XRRA1	3	0.023577871	407
GPR126	3	0.023746064	408
GRAMD1A	4	0.023774301	409
PABPC4L	3	0.02379083	410
ZNF726	3	0.023801962	411
TMEM59L	2	0.023815638	412
RRBP1	9	0.023853441	413
CENPM	2	0.023932106	414
RIMS2	6	0.02400003	415
ANKRD11	5	0.024010931	416
PRF1	3	0.024147039	417
PPP2R3A	10	0.024176567	418
MGA	9	0.02426951	419
DDX5	1	0.024328221	420
LOC100129148	3	0.024354722	421
TRIM27	1	0.024405366	422
THEG5	2	0.024460425	423
UQCRH	1	0.024503165	424
DCP1B	7	0.024523978	425
CAPN14	6	0.024584364	426
KRTAP4-8	5	0.024690432	427
SLIT3	3	0.024905735	428
NDUFA6	1	0.024961324	429
ASPDH	2	0.024973078	430
OR2F2	4	0.025032917	431
BAG3	4	0.025090409	432
CACNG6	2	0.025090505	433
PIFO	3	0.025178777	434
GAS2L3	2	0.025180748	435
CADM3	2	0.025183083	436
ACTR5	4	0.025358319	437
BAAT	4	0.025377047	438
SEC23IP	3	0.02539599	439
FSTL5	2	0.025404533	440
ALKBH2	2	0.025408421	441
PCSK1	3	0.02542816	442
ZNF667	5	0.025446321	443
DAB1	2	0.025462333	444
SIRPB1	9	0.025620351	445
TNFAIP8L3	4	0.025660273	446
EEA1	5	0.025670948	447
BTBD8	2	0.025708723	448
CAPSL	1	0.025746652	449
SMC4	2	0.025864156	450
FAM105B	2	0.025931736	451
CCDC9	4	0.02595821	452
SLC26A7	1	0.02597619	453
CCDC135	8	0.025995832	454
CALHM2	2	0.026042281	455
RHBDD1	3	0.026053614	456
PTPRR	4	0.026079965	457
MYO3A	10	0.026155736	458
PTPRO	3	0.02616824	459
C1orf65	6	0.02617572	460
ZNF33B	4	0.02624408	461
TRAPPC11	5	0.026308897	462
TTC18	3	0.026311559	463
KRT79	5	0.026396547	464
FAM205A	10	0.026459963	465
CLCNKA	9	0.026519195	466
PES1	2	0.026519265	467
AHNAK2	46	0.026556209	468
CD300LD	2	0.026580751	469
LRRC66	3	0.026613374	470
AIPL1	4	0.026632714	471
CDH3	4	0.026671093	472
TIMMDC1	3	0.026681218	473
PHF12	3	0.026711422	474
E2F2	4	0.026788909	475
SMG5	3	0.026791101	476
GPR156	2	0.026806064	477
FAM47E-STBD1	6	0.026867373	478
CCDC40	9	0.027010055	479
CD1A	2	0.027052909	480
C2orf81	1	0.027135722	481
TBL2	4	0.027155889	482
GOSR2	3	0.027186552	483
INPP5F	2	0.027226266	484
ZMYND12	2	0.027226266	484
OR5D18	3	0.027250628	485
NLRP9	1	0.027304154	486
UBR1	5	0.027334333	487
COL6A5	18	0.027562096	488
TM4SF19	3	0.027582956	489
TM4SF19-TCTEX1D2	3	0.027582956	489
CCM2	2	0.027805152	490
PARD6B	1	0.027811103	491
AQP12B	5	0.027946752	492
ZNF746	3	0.027998443	493
SUFU	1	0.028040354	494
AKAP7	3	0.028054514	495
FUZ	2	0.028127969	496
UBTD2	2	0.028127969	496
NRG2	6	0.028164453	497
ZNF606	1	0.028165732	498
HRG	7	0.028213029	499
MDFIC	3	0.02826103	500
PKN3	3	0.02826103	500
PLGRKT	1	0.028312702	501
TST	1	0.028315142	502
GPR25	3	0.028324774	503
LCE2A	1	0.02840115	504
MACROD2	4	0.028404334	505
MAPK6	1	0.028414372	506
C1QBP	1	0.028426173	507
SAP130	2	0.028450724	508
MAGI1	3	0.028451793	509
OR13C3	1	0.028483961	510
ETV1	1	0.028491575	511
NRXN3	4	0.028534789	512
OR10W1	5	0.028547316	513
SCAP	4	0.028553511	514
ACTN4	1	0.028554305	515
NAALAD2	1	0.028554305	515
DVL2	1	0.028594807	516
PM20D2	1	0.028596667	517
HCN3	1	0.028606214	518
C2orf74	1	0.028638563	519
CCDC176	6	0.028698307	520
C1RL	2	0.028746701	521
GSTO1	2	0.028746767	522
ABHD12	1	0.029141323	523
TIRAP	3	0.029256841	524
ANKRD39	2	0.029294105	525
SLC52A1	3	0.029298112	526
BICD2	2	0.029323932	527
EYS	25	0.029364922	528
EXOC7	3	0.029392274	529
ZNF782	4	0.02953516	530
AKNAD1	8	0.029574476	531
CSMD3	5	0.029613953	532
FBXO42	3	0.029648702	533
KRTAP6-3	3	0.029670692	534
LTBP1	8	0.029692331	535
KIRREL2	2	0.029710758	536
NFKBID	1	0.029710758	536
CPNE9	2	0.029867902	537
UBN2	3	0.029887456	538
OR5D14	7	0.029940542	539
SLC5A2	3	0.029945644	540
PMM2	2	0.029955466	541
MTMR12	3	0.030032051	542
TBXAS1	5	0.030140115	543
COL9A1	4	0.030231754	544
WRAP53	2	0.030231946	545
OLFM4	3	0.030234213	546
ACP1	1	0.030327937	547
IDUA	12	0.030489668	548
CDH16	2	0.030558554	549
BIRC7	2	0.03068674	550
FUT1	2	0.030696814	551
RTBDN	2	0.030757635	552
ALCAM	3	0.030796201	553
CLEC4M	3	0.030833566	554
ZP3	5	0.030926165	555
LGI2	3	0.03094253	556
TCHP	3	0.031006477	557
ECHS1	1	0.031023213	558
ABLIM2	3	0.03106865	559
CCBE1	3	0.03106865	559
ST6GALNAC3	4	0.031075519	560
BRF1	1	0.031130995	561
BTBD6	1	0.031130995	561
CERS3	2	0.031156253	562
TMEM39A	1	0.031201433	563
C11orf96	1	0.031248156	564
ANKS3	6	0.031275512	565
HYAL2	1	0.031277454	566
CLSPN	5	0.03128195	567
OR52M1	1	0.031305578	568
C5orf45	7	0.0314594	569
RAB13	1	0.031461049	570
GLI3	6	0.031476993	571
ATXN2	3	0.031485255	572
DFNA5	3	0.031501168	573
COPB1	3	0.031537073	574
NACC2	2	0.031549514	575
IK	2	0.031638683	576
GNGT2	1	0.031690209	577
LGALS9C	2	0.03179296	578
PAX8	2	0.031815964	579
FLRT2	3	0.031860817	580
NCKIPSD	2	0.031882786	581
SLC25A22	1	0.031957563	582
MYF5	2	0.032088632	583
ZYG11A	4	0.032123767	584
EBLN2	6	0.032142602	585
FRS3	3	0.032192868	586
DMXL2	5	0.032312353	587
NDUFA5	2	0.03240305	588
BAI3	2	0.032429665	589
GALNT11	3	0.032447942	590
PPM1D	3	0.032447942	590
SCN10A	10	0.032477294	591
MBD3L1	1	0.03251395	592
PLAGL2	2	0.032523378	593
ADAMTSL1	10	0.032544449	594
NCOR2	6	0.032564887	595
BTN1A1	4	0.0327454	596
KCNK18	3	0.032838503	597
C15orf40	7	0.032850508	598
HECW2	4	0.03288632	599
WSCD1	3	0.032910059	600
C19orf26	4	0.032953704	601
CCNG1	1	0.032954213	602
RPAIN	1	0.03296617	603
TYR	6	0.032972674	604
HRCT1	2	0.033242716	605
BAHD1	3	0.033242932	606
CEACAM21	5	0.033245144	607
A4GALT	1	0.033283516	608
CARD10	1	0.033293035	609
LOC101928147	1	0.033313651	610
SETBP1	8	0.033340835	611
IGFBP3	2	0.033346736	612
EMG1	1	0.033353877	613
SLCO6A1	4	0.033422856	614
LILRB3	5	0.033426116	615
CDH15	2	0.033463578	616
ZFYVE27	3	0.033619758	617
USP54	5	0.033620258	618
TAS2R14	1	0.033637393	619
TUB	3	0.033730669	620
PCIF1	3	0.033742714	621
FLRT3	3	0.0338067	622
RIPK3	4	0.033903088	623
VSX1	3	0.033951072	624
CREBBP	3	0.034012255	625
TBC1D9B	4	0.034012332	626
MCM2	3	0.034024101	627
SENP5	3	0.034024101	627
HSD17B14	3	0.034031262	628
ZNF540	7	0.034031964	629
AMPH	5	0.034123196	630
OR2W5	3	0.034182207	631
SHISA6	2	0.03431334	632
DOCK6	9	0.034357303	633
LARP4	3	0.034466471	634
ANKRD13A	1	0.034469315	635
RAD9B	1	0.034469315	635
C3orf20	8	0.034481755	636
INPP4B	3	0.034498342	637
ZNF638	7	0.034544462	638
CHD3	3	0.034551814	639
PATL2	3	0.034551814	639
DAG1	2	0.034620264	640
PIGZ	7	0.034690466	641
MORN1	3	0.034790369	642
WDR3	4	0.034833765	643
KRTAP24-1	2	0.034860873	644
FAM43A	2	0.034958033	645
NID1	5	0.034970102	646
DNAJC6	2	0.034975403	647
BNC2	3	0.035024173	648
STOX2	2	0.035070281	649
LOC101060179	4	0.035082274	650
TATDN3	2	0.035115577	651
CCNA2	2	0.035217115	652
C22orf29	4	0.035248388	653
ADCY5	2	0.035396699	654
ERI2	5	0.035396894	655
TJP2	7	0.035569929	656
PGC	1	0.035634748	657
MFAP3L	2	0.035656444	658
TIAF1	2	0.035927245	659
LARGE	2	0.035952356	660
FAN1	10	0.035955112	661
CHAF1A	3	0.036114335	662
OR6N2	2	0.036149515	663
GPR37	2	0.036265356	664
ESPNL	12	0.036269208	665
CAPN12	1	0.036285108	666
MGC32805	2	0.036297469	667
SNCAIP	2	0.036297469	667
BICC1	3	0.036360511	668
SUGP2	4	0.036502555	669
CCDC136	3	0.036595687	670
LOC101927302	3	0.036612983	671
CDH11	5	0.036631629	672
HIP1	3	0.036665464	673
FDFT1	2	0.036711274	674
PLA2G4E	4	0.036718249	675
AGA	3	0.036759912	676
XYLT1	3	0.036769343	677
ETNK1	2	0.036777755	678
CHD8	4	0.036781544	679
ZNF143	3	0.03681524	680
CTAGE5	6	0.036920341	681
ACSBG2	7	0.036984153	682
GPR98	32	0.037056243	683
GAS2L2	7	0.037084229	684
ACACA	4	0.037165709	685
C12orf76	1	0.037226211	686
SLC44A3	1	0.03727581	687
RBM11	4	0.037324221	688
HHLA2	6	0.037361788	689
SULT6B1	4	0.037384429	690
OR4C46	8	0.03748807	691
OR2C1	5	0.037637141	692
TTC23	3	0.037830732	693
WDR36	5	0.037912555	694
ANAPC7	2	0.037921435	695
ZNF311	3	0.037926522	696
KLHL21	2	0.037934127	697
CROT	3	0.037986048	698
OR5B17	4	0.038071186	699
ZNF641	1	0.038108027	700
CCDC66	5	0.038131532	701
MRGPRX3	6	0.038189842	702
OMA1	6	0.038236882	703
ABI3BP	6	0.038239961	704
PRR23C	3	0.038396844	705
CRYBA4	2	0.038550263	706
C2orf88	3	0.038591269	707
C12orf29	1	0.03859255	708
MSTN	2	0.038597769	709
C1orf63	3	0.038804739	710
NAB2	2	0.038807607	711
KIAA0141	4	0.038829122	712
TUSC1	3	0.038834023	713
ZC3H12D	3	0.03888939	714
TRPV1	7	0.03889338	715
BIRC2	2	0.03892976	716
FCHO2	1	0.039008589	717
SLC4A11	5	0.039009059	718
PRB4	4	0.039045332	719
ZNF679	5	0.039080015	720
CLIP4	3	0.039266761	721
LOC100128770	1	0.03935646	722
ACOX3	2	0.039361118	723
PHF15	3	0.039522989	724
FAM83A	4	0.039842988	725
LAG3	3	0.039854648	726
STAT2	2	0.039881367	727
MYOCD	3	0.039881491	728
PRSS3	4	0.039902195	729
CD163	5	0.039924352	730
FAM101B	3	0.039928632	731
PDE11A	7	0.040055541	732
EPN1	3	0.040130759	733
CCDC122	2	0.040280521	734
ZNF253	2	0.040341898	735
CCT6B	5	0.040432672	736
PRC1	4	0.040500622	737
PRC1-AS1	4	0.040500622	737
SLIT1	5	0.040606274	738
CRELD2	6	0.040642628	739
MEP1B	5	0.040654344	740
OR10A4	4	0.040730483	741
UBQLN3	5	0.040766814	742
MKL2	2	0.040793826	743
CCER1	1	0.040794903	744
ABCF3	4	0.040805617	745
CLHC1	5	0.040936296	746
ZNF563	2	0.041061762	747
MYO18A	4	0.041124073	748
SP110	9	0.041248688	749
PHF21B	3	0.041359756	750
MAST2	11	0.041425316	751
F5	18	0.041437051	752
MAGI3	5	0.041472469	753
B3GALTL	3	0.041584633	754
PEAK1	4	0.041611172	755
LY9	3	0.041729229	756
BOC	3	0.041762547	757
C1orf94	4	0.041879856	758
SPATA6L	7	0.041895684	759
AIF1L	3	0.041897576	760
CNTN2	6	0.041913926	761
TP53RK	2	0.041944259	762
AGPAT3	2	0.041951828	763
WASF2	2	0.042068228	764
IRAK2	6	0.042204202	765
HLA-DOB	3	0.042212124	766
ALOXE3	5	0.042368935	767
MMP14	4	0.042426261	768
ZDHHC13	3	0.042654196	769
AMPD1	4	0.042659548	770
CD52	2	0.042761467	771
HBS1L	5	0.042819651	772
VPS53	4	0.042971452	773
LCNL1	1	0.043004403	774
RPP40	3	0.043019854	775
BOD1L1	12	0.043065456	776
DENND6B	4	0.043229249	777
TFAP2D	1	0.043248279	778
PEX13	2	0.0433718	779
TERF2IP	2	0.04342885	780
CSHL1	1	0.043505707	781
GOLGA4	9	0.043508825	782
GPR19	3	0.043599502	783
PLEC	23	0.043633436	784
CEBPZ	3	0.043726557	785
CLEC3A	2	0.0437314	786
CDH7	1	0.043753415	787
POLE	11	0.04386214	788
ESAM	4	0.043916589	789
RGS11	5	0.043933621	790
CEP85	6	0.043984574	791
ANPEP	6	0.043992181	792
CASP5	4	0.044172527	793
RBL2	1	0.044211154	794
CENPN	3	0.044269665	795
LOC101929327	10	0.044323096	796
PLD2	7	0.0445805	797
MYO3B	5	0.044647578	798
PSD4	5	0.044719501	799
PDZD7	6	0.044787189	800
DENND2A	3	0.044824479	801
GNLY	5	0.044900715	802
ZSCAN26	4	0.044940354	803
TYRP1	3	0.044953369	804
CAMTA2	4	0.044966178	805
PTPLA	1	0.045038786	806
PDILT	6	0.045066365	807
SETD4	3	0.045074225	808
HINT3	1	0.045178244	809
ABCB4	4	0.045252376	810
SERPINA10	6	0.045313764	811
CCDC81	4	0.045323114	812
KRTAP16-1	7	0.045636921	813
CATSPERD	6	0.045654271	814
ITFG3	3	0.045888955	815
PKHD1	20	0.045976366	816
MAMDC4	6	0.046063937	817
LARP7	3	0.046076285	818
LRRCC1	4	0.046081311	819
PRX	8	0.04615003	820
TBCK	4	0.04626144	821
C6orf165	5	0.04644361	822
DOCK9	3	0.046516111	823
ACP5	2	0.046578548	824
SEMA3E	1	0.046644741	825
ZNF343	3	0.046655897	826
MCPH1	10	0.046693102	827
SKA3	9	0.046703404	828
NRAP	17	0.046965821	829
CYP4A11	3	0.04699948	830
ZNF451	3	0.047002647	831
CTCFL	8	0.047047057	832
PRKD3	2	0.047083247	833
SUMO3	3	0.04717699	834
NLRP1	12	0.047366261	835
C5orf55	3	0.047402553	836
PTX4	14	0.047540401	837
OR7G2	6	0.047772343	838
ZWINT	1	0.047954652	839
MANSC1	3	0.048134612	840
SKIV2L	8	0.048237116	841
TMEM237	2	0.048333781	842
GIMAP2	3	0.048378882	843
PCDHGA1	91	0.048451018	844
VSIG8	4	0.048477103	845
SLC26A1	6	0.0485135	846
KRT83	3	0.048567208	847
CTC1	7	0.048607329	848
ZHX2	3	0.048648007	849
TTC29	4	0.048752295	850
ITGB4	4	0.048842755	851
HCAR2	5	0.049227359	852
MAEA	1	0.049243618	853
MROH9	6	0.049348602	854
OMP	1	0.049465117	855
HLA-DQA1	1	0.049560609	856
WBP2NL	2	0.049914865	857
SLCO1A2	2	0.049941598	858
GIT2	2	0.050091226	859
FAM170A	1	0.050127057	860
PSG3	4	0.050195407	861
MPRIP	4	0.05029346	862
PAX3	2	0.050310921	863
ZNF578	4	0.050341693	864
OR51A4	7	0.050448444	865
LILRA6	10	0.050611922	866
HPS6	3	0.050733928	867
CPNE1	7	0.050792536	868
TXNRD3	3	0.05083577	869
MZT2A	5	0.050844892	870
SGSM3	3	0.050961094	871
CRAMP1L	5	0.051226551	872
PDLIM5	6	0.051441139	873
LY96	2	0.051462174	874
FAT3	18	0.051494042	875
CCDC88C	6	0.051646525	876
SEC31B	10	0.051685704	877
EPHA6	5	0.051743971	878
IL17RC	9	0.051872491	879
KLRC2	1	0.051928556	880
DHTKD1	6	0.05193165	881
TBC1D31	1	0.052017582	882
C2orf73	3	0.052207489	883
PCDHB3	4	0.052660528	884
TSPO2	2	0.052777993	885
ZNF445	4	0.05301304	886
ZDHHC8	3	0.053247515	887
ARFGAP3	4	0.053247626	888
PKD1L1	22	0.053392835	889
SLX4	14	0.053619243	890
ZFYVE16	4	0.053657414	891
LOC100130348	1	0.053962641	892
PLK5	5	0.053982725	893
NECAB2	3	0.05408652	894
RAI14	4	0.054166464	895
ATXN7	4	0.054260781	896
LY6G6F	5	0.05459724	897
TSSK1B	2	0.05464934	898
MYH1	3	0.054733189	899
COL5A3	11	0.054810985	900
TCERG1L	5	0.054950403	901
PCDHGA12	11	0.055034067	902
RAB11FIP2	3	0.055106268	903
LOC100132731	4	0.055196262	904
ALAD	1	0.055302299	905
MOGAT2	1	0.055440314	906
SGK494	4	0.055520344	907
SPAG5-AS1	4	0.055520344	907
OR4K17	5	0.055548413	908
ARID3C	1	0.055626556	909
FHAD1	10	0.055714459	910
HERPUD1	3	0.055816676	911
NUPL1	2	0.055816676	911
COL18A1	13	0.055829107	912
CYP27A1	3	0.055881199	913
PXT1	1	0.055928906	914
BFSP1	1	0.056109125	915
SIGLEC8	3	0.056352651	916
FUT7	3	0.056490004	917
CES3	5	0.056518217	918
SSH1	5	0.056562528	919
ZNF142	9	0.056746514	920
NAAA	3	0.057008181	921
RPAP1	8	0.057447847	922
SQLE	2	0.057512439	923
DSTYK	4	0.057549333	924
QRSL1	3	0.057864664	925
CACNA1B	4	0.05815028	926
LAMB2	5	0.058287365	927
RECQL4	13	0.058433095	928
NOD2	6	0.058448266	929
GAA	5	0.05857473	930
COL11A1	6	0.058592654	931
TXLNB	5	0.058911643	932
OR10Q1	3	0.059066265	933
LRFN3	4	0.059211078	934
FAM162A	3	0.059239426	935
PARP15	5	0.059300021	936
THEGL	3	0.059301573	937
KCTD19	3	0.059409787	938
OR5D13	6	0.059644629	939
MTG2	4	0.059755556	940
PSORS1C1	13	0.060225805	941
ZNF808	4	0.060387819	942
PARS2	3	0.060522951	943
C22orf46	5	0.060528115	944
LRFN2	3	0.060554515	945
KIAA1549	14	0.060609665	946
OBSCN	76	0.060625662	947
KRTAP10-11	6	0.060626076	948
DIS3	7	0.060756435	949
ABTB2	3	0.060765305	950
NXPE1	4	0.0609943	951
VWC2	4	0.061110625	952
ILDR2	1	0.061246989	953
TYK2	6	0.061265754	954
MMAA	1	0.061507922	955
SIGLEC12	14	0.061726183	956
EFCAB3	1	0.061836842	957
FAM71E2	6	0.061996959	958
IDH1	1	0.062275723	959
CHRNA9	3	0.062283555	960
USP42	8	0.06236439	961
C10orf53	2	0.062385079	962
C5	2	0.062385079	962
ICOSLG	4	0.062414035	963
CAMSAP1	4	0.062747665	964
PRR22	3	0.062849164	965
SETDB2	2	0.062858149	966
SERINC1	1	0.063167686	967
FCN2	3	0.063199782	968
NACA	4	0.063475121	969
SSC5D	12	0.063527944	970
MVB12A	2	0.063898429	971
ERI1	2	0.06392027	972
SLC17A3	2	0.064168997	973
NLRC3	6	0.064266634	974
ALS2CR11	5	0.064306273	975
EXD3	17	0.06431303	976
CMYA5	39	0.064496305	977
LOC100288524	2	0.064923891	978
HLA-C	37	0.065004371	979
CHD7	3	0.065194119	980
CHRNB4	6	0.065295557	981
ADAT3	4	0.065346269	982
KIAA1161	7	0.065642504	983
GRIP2	4	0.065887143	984
ZFHX4	10	0.065929382	985
CLEC11A	1	0.06598624	986
STPG2	6	0.066020153	987
SELL	4	0.066067603	988
MYLK	7	0.066195413	989
LINC00303	1	0.066224538	990
SULT1C2	5	0.066467141	991
DFFB	1	0.066488582	992
VPS13C	15	0.06663533	993
CCR2	1	0.066683099	994
C9orf3	1	0.067106345	995
PCDHGA4	75	0.067127351	996
ALPK3	11	0.067139294	997
KIT	1	0.067162446	998
PCDHGB2	71	0.06743084	999
ERCC5	5	0.067432619	1000
LOC101929323	1	0.067533833	1001
ARHGAP40	4	0.067577676	1002
PDZD2	10	0.067938588	1003
LOXL2	1	0.068039181	1004
SNED1	7	0.068192492	1005
AGFG1	1	0.068271971	1006
MLYCD	1	0.068271971	1006
ARHGAP10	1	0.068431606	1007
FAIM	1	0.06857459	1008
TRAF1	2	0.068603196	1009
FARSB	1	0.068624364	1010
BCAS1	6	0.068718386	1011
C2orf80	1	0.068772557	1012
PRELP	3	0.068908408	1013
P2RX2	5	0.068911522	1014
CSTL1	5	0.068936391	1015
BIVM-ERCC5	6	0.068950285	1016
PRDM11	5	0.06902685	1017
ZNF469	27	0.069086134	1018
ATE1	2	0.069127569	1019
ZCCHC9	3	0.069238534	1020
RARG	3	0.06924846	1021
APLF	6	0.069443818	1022
CCL11	1	0.069518622	1023
ELN	2	0.069521719	1024
TNFRSF14	2	0.069521719	1024
DCLRE1C	2	0.069524418	1025
STARD9	10	0.069562111	1026
COL27A1	10	0.069792203	1027
ARMC4	2	0.069994367	1028
TAAR6	5	0.070056435	1029
BBS4	1	0.070146873	1030
RPTN	8	0.070249056	1031
POLRMT	4	0.070253509	1032
BRCA2	8	0.070292458	1033
NPFFR1	3	0.07039901	1034
EPS15	5	0.070706398	1035
USB1	1	0.070973625	1036
OSCP1	6	0.07100334	1037
KDR	4	0.071011805	1038
RASSF10	2	0.071078718	1039
ZNF10	2	0.071144223	1040
C7orf31	9	0.071157561	1041
CFLAR	1	0.071366702	1042
CFLAR-AS1	1	0.071366702	1042
SLC39A4	9	0.071493713	1043
GALNT5	5	0.071661723	1044
USP2	3	0.071680087	1045
DNAH14	37	0.071702488	1046
GRID2	4	0.07179801	1047
TAS2R40	2	0.071804533	1048
RBM28	7	0.071833162	1049
EVI5	2	0.071951105	1050
ANKRD33	8	0.071989411	1051
CTRB2	1	0.072342466	1052
MPHOSPH8	1	0.072362092	1053
CYTL1	2	0.072367027	1054
EXD1	1	0.072420802	1055
SMPD3	3	0.072517433	1056
TPPP2	1	0.072808636	1057
C9orf131	5	0.072897715	1058
LPIN1	5	0.073071246	1059
THAP7-AS1	1	0.073443517	1060
TRIM7	4	0.073460534	1061
ERVMER34-1	2	0.073544504	1062
SLC15A1	4	0.073611727	1063
ELMSAN1	5	0.073618131	1064
ZBTB46	1	0.073647092	1065
MS4A13	2	0.073648339	1066
CREB3L1	1	0.073742323	1067
TTN	145	0.073895014	1068
ZNF169	6	0.073918545	1069
SUSD2	3	0.073938048	1070
METTL2B	6	0.073957176	1071
CKAP2L	8	0.074094365	1072
NRTN	1	0.074098988	1073
KIAA1731	8	0.074134685	1074
WFDC1	6	0.074177543	1075
RNF166	1	0.074238187	1076
ZNF30	8	0.074350239	1077
CARS2	5	0.074396032	1078
ZNF366	5	0.074673253	1079
LPHN3	4	0.074742805	1080
GPN2	1	0.07480134	1081
SYT7	1	0.075001883	1082
MMEL1	1	0.075150513	1083
KIF3A	1	0.075221393	1084
ZNF304	6	0.075353804	1085
ANKRD52	1	0.075404188	1086
PRDM1	6	0.075472583	1087
CARKD	2	0.075481157	1088
CARD6	7	0.075774235	1089
DNAH8	18	0.075810602	1090
VWF	21	0.075952579	1091
ACOT4	3	0.075998679	1092
AQPEP	6	0.076082227	1093
GPR83	1	0.076163628	1094
ADCK4	5	0.076209234	1095
C17orf74	4	0.076300137	1096
ELOVL4	3	0.076747834	1097
RASGRP4	4	0.076833705	1098
ZNF737	6	0.076857075	1099
CFB	6	0.076886967	1100
NLRC5	12	0.076974745	1101
CLSTN2	2	0.077062547	1102
UBE2S	2	0.077062547	1102
VMO1	2	0.077062547	1102
MISP	2	0.077116062	1103
CELA2B	2	0.077144029	1104
PLIN3	4	0.077212694	1105
AKR7A3	3	0.077267664	1106
SRFBP1	3	0.077280545	1107
CD109	11	0.077611515	1108
OSER1	1	0.07762328	1109
OR5H2	5	0.077779306	1110
KIAA1279	1	0.077787424	1111
SP5	1	0.077936042	1112
HOGA1	3	0.077966098	1113
ZNF232	2	0.07800155	1114
FLII	3	0.078075735	1115
C6orf201	6	0.078154886	1116
PML	6	0.078345163	1117
ATG16L1	1	0.078384349	1118
AKAP6	11	0.078390058	1119
ATIC	1	0.078438148	1120
PRH1-PRR4	26	0.078503039	1121
FCGR2C	1	0.078531425	1122
MTMR11	3	0.078657282	1123
ARRDC1	2	0.078728383	1124
ABCB1	4	0.078800462	1125
CACNA1A	6	0.078831198	1126
POLD1	3	0.078832662	1127
OR13F1	5	0.078894999	1128
GRIN3A	9	0.079065937	1129
MEGF8	7	0.079265414	1130
SLC46A3	2	0.079309949	1131
OR51B6	17	0.079579883	1132
CLN8	6	0.079592379	1133
LOC101927714	6	0.079592379	1133
HIC1	2	0.079895505	1134
PNLIPRP1	4	0.080203581	1135
PPIL3	1	0.080258699	1136
SCAF1	6	0.080457827	1137
PCDHGA2	86	0.080468322	1138
GREB1	15	0.080703749	1139
ARSG	11	0.080731429	1140
EARS2	2	0.080875928	1141
TLR1	8	0.080946148	1142
FAM92A1	1	0.08117933	1143
ZNF77	5	0.081216975	1144
ZNF429	6	0.08125618	1145
MTMR10	5	0.081418153	1146
IGFL4	1	0.081607465	1147
PTPRB	12	0.081957533	1148
GPR115	5	0.08196093	1149
TAP2	9	0.081988862	1150
PCDHGA3	82	0.082099577	1151
TIPIN	4	0.08210321	1152
ZNF587B	3	0.082206188	1153
RRS1	3	0.082386539	1154
AKAP3	6	0.082400998	1155
CCDC88B	7	0.082608963	1156
LACE1	1	0.082632163	1157
TESK1	1	0.082632163	1157
CCDC68	4	0.082715739	1158
CYP4F12	8	0.082807053	1159
EGF	5	0.083403352	1160
CHST10	1	0.083554072	1161
MPEG1	6	0.083569196	1162
TMCO3	2	0.083665968	1163
ZNF519	5	0.083908507	1164
SRCIN1	1	0.084034414	1165
TSPAN17	1	0.084034414	1165
ZNF543	10	0.084259971	1166
CLCNKB	10	0.084339045	1167
PCDHGA5	62	0.084440972	1168
RNASE12	1	0.084466338	1169
CHRNG	4	0.084549754	1170
C1orf106	4	0.08474094	1171
GTPBP3	2	0.084753917	1172
KLRG2	2	0.084753917	1172
C19orf81	3	0.084781439	1173
SEPN1	6	0.085316345	1174
SLC41A3	5	0.085318629	1175
LRCH3	2	0.08561067	1176
ASB16-AS1	4	0.085786064	1177
TCOF1	9	0.085800123	1178
C19orf35	2	0.085876394	1179
NOBOX	5	0.085893624	1180
METTL18	3	0.085972528	1181
OAS3	6	0.086028384	1182
RMND1	2	0.086112326	1183
ATP5J2-PTCD1	6	0.086153833	1184
HNF1A	4	0.086213234	1185
ZSCAN2	2	0.086285985	1186
UGT1A10	19	0.086545923	1187
UGT1A9	19	0.086545923	1187
EPG5	11	0.086557954	1188
PRSS57	2	0.086835666	1189
ZDHHC11B	5	0.087038465	1190
LOC101927850	5	0.087045191	1191
MOXD1	2	0.087063005	1192
PCDHGB1	78	0.087186581	1193
IFNA14	2	0.087229997	1194
ADAM19	13	0.087368849	1195
FAM83F	3	0.087508178	1196
ELP6	2	0.08754011	1197
DENND5A	1	0.087561232	1198
GATA4	1	0.087572581	1199
ZMYM6NB	1	0.087844095	1200
ZSCAN22	1	0.087844095	1200
KIF7	7	0.088017279	1201
CCKBR	2	0.088059387	1202
PPP2R1B	4	0.08825979	1203
SH3TC2	4	0.088287187	1204
C1orf85	5	0.088342038	1205
SLC26A3	2	0.088826522	1206
CYFIP1	6	0.088883607	1207
ZNF280B	2	0.089030913	1208
MCF2L2	8	0.089049827	1209
ZNF45	4	0.089087159	1210
KIF17	9	0.089192722	1211
SUN1	5	0.089418882	1212
AGBL1	7	0.08961731	1213
RASSF7	3	0.089650471	1214
MRVI1	8	0.08990591	1215
TMC1	3	0.0904302	1216
SLC7A4	3	0.090600798	1217
ZNF700	4	0.090991135	1218
GMIP	6	0.091004363	1219
PRDM16	4	0.091076428	1220
POU5F1	1	0.091148424	1221
ZNF783	3	0.091431784	1222
SDC4	1	0.091918691	1223
ZNF544	8	0.092167831	1224
OR11H4	3	0.092188834	1225
CAST	1	0.092363123	1226
FBXW10	5	0.092380982	1227
TRANK1	9	0.092509093	1228
BTBD11	5	0.092583959	1229
CORIN	4	0.092874883	1230
CCDC64B	3	0.092897959	1231
OR8D4	10	0.09294082	1232
FBP2	2	0.092979501	1233
KIF23	4	0.093251056	1234
CR1	12	0.093296932	1235
MTIF2	2	0.093688944	1236
TNKS1BP1	11	0.093736238	1237
THUMPD1	2	0.093768064	1238
GJA9	4	0.093834912	1239
GJA9-MYCBP	4	0.093834912	1239
CTSG	3	0.093970755	1240
CPEB2	4	0.094160603	1241
EP300	6	0.094391509	1242
GPR35	9	0.094691913	1243
C1QTNF9B	5	0.094736018	1244
C1QTNF9B-AS1	5	0.094736018	1244
INADL	11	0.094816509	1245
ITIH2	6	0.094882272	1246
IL13	1	0.094914874	1247
KIF2B	11	0.095130493	1248
GNB1L	9	0.0951593	1249
C19orf38	1	0.095396425	1250
SMYD4	7	0.095511495	1251
NLRP5	9	0.095542727	1252
PPIG	3	0.09575569	1253
BAIAP3	9	0.095774694	1254
ZNF837	4	0.095908998	1255
TMEM235	1	0.095942653	1256
EFCAB13	6	0.096057739	1257
MAML1	5	0.096075636	1258
PDPR	1	0.096102331	1259
MIA2	4	0.096221802	1260
COMMD2	1	0.096529955	1261
PCDHB4	3	0.096966266	1262
C9orf163	1	0.097218969	1263
UNC13A	5	0.09751468	1264
COL22A1	4	0.097564353	1265
ADAMDEC1	4	0.097730323	1266
FIGNL1	1	0.098009207	1267
TEFM	1	0.098060989	1268
DNMBP	10	0.098137101	1269
EPPK1	18	0.098246851	1270
FAM83H	7	0.098408967	1271
NCR3	3	0.09848408	1272
BBS5	1	0.098612972	1273
SPG11	9	0.098760675	1274
MYOM3	13	0.098776499	1275
ALS2CR12	1	0.098902144	1276
SPTY2D1	2	0.099102424	1277
IGSF22	14	0.099178875	1278
KANSL2	2	0.099229873	1279
OVOS2	9	0.099313768	1280
FAM177B	2	0.099422765	1281
HCFC1R1	1	0.099692077	1282
DLG1	5	0.099991202	1283
B3GALT5	1	0.100152524	1284
DCBLD2	4	0.100282367	1285
TNFRSF10A	4	0.100383228	1286
FAM160B2	6	0.100466186	1287
CDC20	1	0.10048573	1288
LAMB3	4	0.100541446	1289
LCE1B	1	0.100541446	1289
B3GALT6	1	0.100667567	1290
APOBEC2	2	0.100697595	1291
IKBKAP	10	0.101069874	1292
PLEKHH1	15	0.101075707	1293
TMEM183A	1	0.101097674	1294
C6orf223	5	0.101526985	1295
PSMD13	7	0.101597425	1296
CCDC74A	3	0.101617693	1297
ALS2	3	0.101718839	1298
HGFAC	8	0.101800892	1299
HS1BP3	7	0.101846465	1300
LRRC72	1	0.101883053	1301
LOC101928291	1	0.101911201	1302
WDR26	1	0.101911201	1302
VDR	1	0.101967018	1303
KLHL32	2	0.102058996	1304
YDJC	13	0.102170772	1305
OR51S1	8	0.102332816	1306
KRT39	2	0.10243425	1307
KIAA1211L	4	0.102739776	1308
RAB36	1	0.102971644	1309
AZI1	7	0.103039346	1310
LRRC2	6	0.103113349	1311
FAM65C	7	0.1031154	1312
ALMS1	21	0.103118817	1313
ZNF526	2	0.103209783	1314
DNAJC17	2	0.103302843	1315
PTGFRN	5	0.103396004	1316
AP5Z1	5	0.103414879	1317
PHF20	2	0.103490052	1318
GAL3ST2	5	0.103591242	1319
AMOTL1	4	0.103606082	1320
DRD2	1	0.103751849	1321
GPR116	7	0.103827048	1322
YBX3	1	0.103972868	1323
TMCO4	4	0.104048019	1324
RPGRIP1L	5	0.104135949	1325
AATK	9	0.104155734	1326
TBC1D10B	3	0.104519177	1327
DPP9	4	0.104756303	1328
KDM5A	2	0.10526198	1329
SEMA3F	1	0.105287977	1330
PIP4K2A	1	0.105729425	1331
TBC1D22A	5	0.106491329	1332
LAPTM4B	2	0.106574972	1333
RPTOR	2	0.106574972	1334
UBA2	1	0.106741568	1335
NPY4R	6	0.10679163	1336
CTU2	6	0.10684302	1337
C9orf89	1	0.106894035	1338
ZNF90	2	0.106993288	1339
KLHDC4	6	0.107005767	1340
SHCBP1L	4	0.107157076	1341
FUT6	5	0.107270567	1342
HYAL3	1	0.107487536	1343
EXOSC5	1	0.107741902	1344
LCE1C	1	0.107767464	1345
PDGFRA	3	0.107929439	1346
POLQ	13	0.108007523	1347
STRA6	4	0.108233469	1348
FAM187B	6	0.108263685	1349
VPS13A	7	0.10876291	1350
SPARCL1	4	0.108903746	1351
WWOX	16	0.108938015	1352
ARHGEF18	8	0.109043784	1353
ALG1L9P	3	0.109094557	1354
FAM86C1	3	0.109094557	1354
FRMD5	1	0.109098686	1355
FRMD8	1	0.109098686	1355
IFT57	1	0.109098686	1355
PTPN14	3	0.109207162	1356
NIF3L1	3	0.109237533	1357
LOC101927848	1	0.109319425	1358
KRTAP2-4	1	0.109411598	1359
KIAA0368	5	0.109525634	1360
SEC23B	6	0.109569775	1361
NMUR1	1	0.109679388	1362
CLSTN3	8	0.109722018	1363
WDR60	3	0.109848876	1364
OTUD7A	1	0.109888843	1365
IGLL1	5	0.109914721	1366
CLEC4A	2	0.109917857	1367
KRTAP4-7	2	0.109917857	1367
DNALI1	2	0.109926595	1368
HSPB9	1	0.109970088	1369
USP47	2	0.110263859	1370
ABCG5	4	0.110314445	1371
VMAC	1	0.110806898	1372
IFI44	1	0.111097246	1373
KRTAP11-1	2	0.111202905	1374
FLT4	8	0.111302327	1375
HLTF	5	0.111416657	1376
NUMA1	7	0.111772681	1377
OR7C1	7	0.111787113	1378
NOTO	1	0.111905859	1379
CCDC59	5	0.112199249	1380
MCHR1	1	0.112207968	1381
G6PC2	4	0.112255044	1382
METTL13	4	0.112308245	1383
GPATCH8	3	0.112440455	1384
FAM107A	4	0.112444888	1385
TMEM61	2	0.112536884	1386
ZNF618	2	0.112536884	1386
DCHS2	26	0.112599475	1387
STRN3	1	0.112776739	1388
CINP	2	0.112797816	1389
APBA3	5	0.112915306	1390
CLEC3B	1	0.113144769	1391
TAPBP	1	0.113495779	1392
THEM5	1	0.113496382	1393
CAMK1D	1	0.113638254	1394
GML	1	0.113638254	1395
GTF3C5	1	0.113638254	1395
F2RL1	1	0.113718709	1396
UNC13C	1	0.113718709	1396
C11orf74	1	0.113718709	1397
CACNA2D2	1	0.113718709	1397
TOMM7	1	0.113718709	1397
TMPRSS11E	2	0.113753534	1398
PIEZO2	9	0.113768998	1399
KRT38	6	0.113830393	1400
MYLIP	2	0.113846298	1401
PAPSS1	3	0.113915889	1402
LOC390956	1	0.114031302	1403
DHX35	4	0.114068455	1404
DIEXF	3	0.114435634	1405
ABCC11	11	0.114701915	1406
KIAA0556	9	0.11509174	1407
TRIM45	3	0.115226801	1408
GLI2	9	0.11565562	1409
OR4K2	2	0.115863576	1410
STX18	2	0.115863576	1410
TEKT5	7	0.116036069	1411
ADPGK	3	0.116196737	1412
SMC2	3	0.116239988	1413
DLG5	5	0.116247507	1414
SKA1	1	0.116613938	1415
NXNL1	1	0.116651886	1416
FADS6	2	0.116686811	1417
FAM120A	1	0.116807021	1418
OR56A5	2	0.116902103	1419
TNK1	3	0.116918115	1420
ZSCAN9	1	0.116937986	1421
CYP51A1	1	0.117097693	1422
KRTAP5-3	1	0.117252551	1423
DSG3	4	0.117296151	1424
DEAF1	1	0.117593812	1425
NUDT12	2	0.1176138	1426
NEURL	1	0.117669519	1427
GLTSCR1L	1	0.117826831	1428
GPATCH11	1	0.117826831	1428
IFIT5	1	0.117826831	1428
MYL6	1	0.117826831	1428
RPL13	1	0.118074431	1429
COX20	1	0.118174024	1430
GNAI1	1	0.118174024	1430
HNRNPU-AS1	1	0.118174024	1430
SUMO4	1	0.118266064	1431
TAB2	1	0.118266064	1431
BAZ1B	1	0.118354612	1432
CMTM8	1	0.118354612	1432
FITM2	1	0.118354612	1432
GAPDHS	1	0.118354612	1432
TUBE1	1	0.118354612	1432
ZSCAN1	1	0.118354612	1432
FBXO30	3	0.118414436	1433
LOC100507557	3	0.118414436	1433
PTPN23	2	0.118414436	1433
ZNF774	2	0.118414436	1433
GPAM	3	0.118441479	1434
PCDHGC3	7	0.118465667	1435
ZCCHC14	5	0.118615072	1436
CUBN	24	0.11865704	1437
NUSAP1	2	0.118769446	1438
PTPRH	17	0.118797608	1439
COA6	1	0.118929857	1440
SCCPDH	2	0.118978611	1441
CLEC2D	3	0.119120193	1442
SGCG	1	0.119237871	1443
DHX58	7	0.119288056	1444
NUCB1	1	0.119627433	1445
BARX2	1	0.119812891	1446
CCDC83	1	0.120045814	1447
LSS	10	0.1201454	1448
KIAA0195	2	0.12021956	1449
ITGA7	5	0.120312516	1450
AIM1L	18	0.120507863	1451
FAM186A	13	0.12065236	1452
ATP11A	4	0.121044201	1453
RPS6KL1	2	0.121150796	1454
SACS	10	0.121501434	1455
CLPSL2	1	0.121566388	1456
LILRA1	13	0.121567679	1457
DISC2	1	0.121662607	1458
MRPS16	1	0.121686086	1459
RHAG	1	0.121686086	1459
UBQLNL	7	0.121831146	1460
TCF4	1	0.12194878	1461
ACSBG1	2	0.122011994	1462
BMP2	2	0.122011994	1462
CCDC70	2	0.122011994	1462
SMPD2	2	0.122011994	1462
TLR6	2	0.122011994	1462
UBXN6	2	0.122012003	1463
TMC6	8	0.122097193	1464
STEAP4	2	0.12224412	1465
B3GALNT1	1	0.122249346	1466
KRTCAP3	1	0.122249346	1466
SNPH	3	0.122377953	1467
OR52N1	5	0.122419215	1468
OR8H1	4	0.122445871	1469
SBF2	3	0.12246526	1470
BCAS4	1	0.122474146	1471
PPP1R3G	1	0.122610727	1472
TMEM14C	1	0.122624683	1473
CACNA1S	12	0.122691055	1474
WDR87	14	0.122717601	1475
DLX5	1	0.122742492	1476
GPR132	1	0.122742492	1476
PCDHGA6	60	0.122760269	1477
PCDHGB3	60	0.122760269	1477
SCP2D1	2	0.122823867	1478
BIRC5	2	0.122990961	1479
FAM24B	1	0.123011822	1480
EAF1	2	0.123165759	1481
SGK1	2	0.123165759	1482
ZNF619	2	0.123165759	1482
TRPC6	3	0.123429953	1483
ATP10D	12	0.123456805	1484
SKOR1	2	0.123478684	1485
MAP2	6	0.123559689	1486
CLDN18	2	0.123577471	1487
AMBN	3	0.123738419	1488
KIAA1244	5	0.123758546	1489
RAB3GAP2	3	0.123803273	1490
ESPL1	7	0.123815913	1491
KDM4D	2	0.12384628	1492
RPL22L1	1	0.123896279	1493
FIG4	2	0.124191157	1494
SH3D19	5	0.124248611	1495
TMEM239	1	0.124355672	1496
SEC14L3	6	0.124374898	1497
C7orf55	1	0.124400135	1498
CAPN15	5	0.124407652	1499
WNT10B	2	0.124528786	1500
CLDN23	3	0.124742985	1501
OR5T2	9	0.124842551	1502
ZNF93	6	0.12485573	1503
PREX1	8	0.124882859	1504
PHLDB2	2	0.124897755	1505
PKP3	3	0.124932115	1506
DEFA4	1	0.124997028	1507
GRIK2	1	0.124997028	1507
IPO11-LRRC70	1	0.124997028	1507
LRRC70	1	0.124997028	1507
MYH7	1	0.124997028	1507
PAPD5	1	0.124997028	1507
PNPLA8	1	0.124997028	1507
PRKCE	1	0.124997028	1507
PYGO1	1	0.124997028	1507
HSDL1	1	0.125026165	1508
CCL16	1	0.125400935	1509
HTR1B	1	0.125400935	1509
LRRC32	1	0.125400935	1509
SLC36A2	1	0.125400935	1509
TMCC2	1	0.125400935	1509
TMEM30B	1	0.125400935	1509
C10orf2	1	0.125453371	1510
MUL1	1	0.125453371	1510
NMNAT2	1	0.125453371	1510
HTN1	1	0.125474032	1511
SDS	1	0.125474032	1511
SLC22A15	1	0.125474032	1511
C7orf73	1	0.125664345	1512
DUSP11	1	0.125799718	1513
AVL9	2	0.12602289	1514
TMEM232	7	0.12603507	1515
KRTAP12-3	1	0.126324019	1516
LXN	2	0.126646509	1517
ANP32C	3	0.126646509	1518
CALU	2	0.126646509	1518
HHATL	2	0.126646509	1518
MLH1	3	0.126646509	1518
SCYL3	2	0.126646509	1518
TAS2R4	4	0.126646509	1518
GFRAL	4	0.126646513	1519
AKR1C4	4	0.126654376	1520
MPHOSPH6	2	0.126663946	1521
CALCR	3	0.126689711	1522
OR3A2	1	0.126796973	1523
TNN	11	0.126884397	1524
SEMA4B	3	0.127026253	1525
SLCO3A1	3	0.127068704	1526
UFD1L	1	0.127184009	1527
NPBWR2	2	0.127185424	1528
ZFAT	4	0.127210972	1529
CCDC105	3	0.127646256	1530
COL6A2	8	0.127977983	1531
ACHE	2	0.128036714	1532
DCAF6	2	0.128063346	1533
C20orf141	1	0.128091216	1534
COLGALT2	1	0.128091216	1534
CRX	1	0.128091216	1534
S1PR5	1	0.128091216	1534
TMEM139	1	0.128091216	1534
DUSP27	8	0.128139616	1535
TARM1	4	0.128145634	1536
GGN	5	0.128189197	1537
LACC1	2	0.12822463	1538
THBD	2	0.128277834	1539
AGAP1	4	0.128391432	1540
SH2D6	2	0.1283984	1541
ZSCAN10	2	0.1283984	1541
PHF2	4	0.128421347	1542
TTC27	4	0.128453802	1543
NCAPD2	4	0.128566488	1544
RALGAPA2	7	0.128667086	1545
SDF2L1	1	0.128723581	1546
SMOC2	1	0.128723581	1546
ZNF404	4	0.128743447	1547
SHROOM1	1	0.128794604	1548
SH3BGR	3	0.128804629	1549
B3GNT3	3	0.128842126	1550
ZNF334	1	0.128872705	1551
PRRC2C	13	0.129133342	1552
ZACN	3	0.129206926	1553
TSPYL1	5	0.129344595	1554
PDZD9	1	0.129422155	1555
PGR	3	0.129521001	1556
CBFA2T3	3	0.1295262	1557
MPP2	3	0.129643063	1558
SLC26A2	3	0.129688113	1559
CD33	5	0.12970208	1560
SLX4IP	4	0.129743081	1561
LIPG	3	0.129755655	1562
RPUSD3	2	0.129758267	1563
CPXM2	2	0.129758267	1564
ADARB1	1	0.129762481	1565
THAP4	1	0.12980405	1566
SPINK6	1	0.129846249	1567
LOC643355	2	0.129953281	1568
HCAR1	1	0.130041244	1569
ZFYVE9	4	0.130046438	1570
TUBA1C	1	0.130089692	1571
MCM7	3	0.130156716	1572
ARSK	4	0.130187797	1573
FAM114A2	3	0.13020318	1574
LYRM4	2	0.130325388	1575
HYLS1	4	0.130372202	1576
PUS3	4	0.130372202	1576
BLK	1	0.130691355	1577
C3orf79	1	0.130691355	1577
LYSMD3	1	0.130691355	1577
SRP19	1	0.130691355	1577
TEN1	1	0.130691355	1577
ZFAND5	1	0.130691355	1577
HOXA7	2	0.130796553	1578
QSOX2	3	0.130851973	1579
ERN1	2	0.131036039	1580
RAD21L1	4	0.131129936	1581
NANOGNB	2	0.131179011	1582
PADI6	2	0.131211272	1583
MYBPH	1	0.131308311	1584
PCDHGA8	51	0.131393522	1585
PCDHGB4	51	0.131393522	1585
MKI67	41	0.131413387	1586
OR9A2	2	0.131470598	1587
LRRC49	1	0.131817249	1588
OR4D10	1	0.131817249	1588
ANKRD24	9	0.131945139	1589
GABBR1	2	0.132008618	1590
LRRC31	2	0.132071855	1591
HPR	5	0.132155348	1592
C12orf79	1	0.13217465	1593
PCYT2	1	0.13217465	1593
PROZ	1	0.13217465	1593
RRAS	1	0.13217465	1593
RNF181	3	0.132213574	1594
BRIP1	2	0.132342494	1595
IP6K3	2	0.132342494	1595
NIPAL2	2	0.132342494	1595
RAET1L	3	0.132342494	1595
SH2D3C	2	0.132342494	1595
TEN1-CDK3	2	0.132342494	1595
GSTM3	2	0.132342494	1596
GGT5	2	0.132342563	1597
FKTN	2	0.132342932	1598
LGALS8	6	0.132353786	1599
C8A	7	0.132410332	1600
SNX7	3	0.132609307	1601
RNF215	2	0.132632424	1602
ARG2	1	0.132634088	1603
DIRC1	1	0.132634088	1603
MCHR2	1	0.132634088	1603
MDP1	1	0.132634088	1603
NEDD8-MDP1	1	0.132634088	1603
NME7	1	0.132634088	1603
PLCB1	1	0.132634088	1603
UBR3	1	0.132634088	1603
PRDM6	2	0.132902579	1604
KIF20A	1	0.133024804	1605
PGAM2	1	0.133024804	1605
VTCN1	1	0.133024804	1605
ZBTB3	1	0.133024804	1605
KLHL30	6	0.133081204	1606
FAT2	21	0.133105541	1607
ZNF317	2	0.133115472	1608
CALHM1	3	0.133134846	1609
RAD51D	2	0.133382127	1610
RAD51L3-RFFL	2	0.133382127	1610
RIMKLA	1	0.133395999	1611
SPIB	1	0.133395999	1611
HPS4	7	0.133429369	1612
HKR1	3	0.133444868	1613
FAM26E	1	0.133512822	1614
S1PR4	1	0.133512822	1614
USP36	11	0.13354465	1615
B3GNTL1	2	0.133690602	1616
BRINP1	1	0.133757773	1617
CERCAM	1	0.133757773	1617
CRISPLD1	1	0.133757773	1617
TMEM206	1	0.133757773	1617
ZNF324B	1	0.133757773	1617
POM121L12	6	0.133760589	1618
SERPINB10	7	0.133767701	1619
KIF24	7	0.134015565	1620
CYP4F3	2	0.134026296	1621
KBTBD8	2	0.134052094	1622
FAM178B	4	0.134055599	1623
RAB17	4	0.134079887	1624
SFXN5	2	0.134123243	1625
OR6F1	4	0.13435798	1626
KCNK10	2	0.134382404	1627
TVP23C	3	0.134459027	1628
SDCCAG3	4	0.134518066	1629
KIAA1586	3	0.134596424	1630
SENP1	2	0.134781368	1631
IL4I1	3	0.134828894	1632
NPL	2	0.134877005	1633
AGAP2	2	0.135066121	1634
OR51V1	3	0.135250912	1635
ANKRD42	1	0.135305638	1636
BRF2	1	0.135305638	1636
CNGA1	1	0.135305638	1636
DNASE1L3	1	0.135305638	1636
FBRS	1	0.135305638	1636
GIMAP8	1	0.135305638	1636
POLB	1	0.135305638	1636
RNF165	1	0.135305638	1636
RRAGA	1	0.135305638	1636
RUNDC3A	1	0.135305638	1636
SF3B2	1	0.135305638	1636
SPRED3	1	0.135305638	1636
TMEM179	1	0.135305638	1636
CCSAP	1	0.135355776	1637
IL25	1	0.135355776	1637
NSUN3	1	0.135355776	1637
ZNF763	4	0.135355776	1637
PCDHGA7	54	0.13549195	1638
XRCC6BP1	1	0.135639393	1639
TTC39B	3	0.135645422	1640
GNPAT	1	0.135705832	1641
SLC16A5	1	0.135871469	1642
COL4A2	7	0.135883162	1643
FCGR1B	1	0.136040913	1644
CPNE7	1	0.136040913	1645
CHST12	2	0.136094019	1646
STIL	6	0.136132143	1647
CCT3	1	0.13638807	1648
GBX2	1	0.136404215	1649
GPR84	1	0.136404215	1649
MYOD1	1	0.136404215	1649
PRR11	1	0.136404215	1649
RLN2	1	0.136404215	1649
GRAMD1C	1	0.1364136	1650
IL4R	12	0.136447499	1651
TTC30A	5	0.136513678	1652
ST7	1	0.136600701	1653
MEGF9	1	0.136600701	1654
AMT	4	0.136654358	1655
ECH1	3	0.136665106	1656
PI4K2B	1	0.136701998	1657
RCAN3	1	0.136779059	1658
COL4A1	5	0.136801758	1659
ISG20	2	0.136959566	1660
BMP5	1	0.137092239	1661
NR1H4	1	0.137092239	1661
SLC4A9	1	0.137092239	1661
TMEM199	1	0.137092239	1661
GINS1	1	0.137169441	1662
C11orf40	3	0.137203246	1663
MST1R	5	0.137337153	1664
PTPRK	1	0.137353004	1665
TBC1D9	1	0.137353004	1665
VSTM5	1	0.137353004	1665
MYO9A	9	0.137430406	1666
KIF5A	2	0.1375646	1667
C16orf91	1	0.137567486	1668
GTF3C6	1	0.137567486	1668
IGFBP5	1	0.137567486	1668
LFNG	1	0.137567486	1668
TFDP2	1	0.137567486	1669
PCDH7	2	0.137664567	1670
TFPT	1	0.137678206	1671
ABCA2	6	0.137804044	1672
FXYD5	2	0.138289819	1673
DMRT3	3	0.138338185	1674
CCDC62	2	0.138599367	1675
IRX3	1	0.138637192	1676
PPARG	1	0.138646378	1677
ST8SIA3	1	0.138824663	1678
RNF186	3	0.13890781	1679
CAMSAP3	5	0.138972345	1680
TIAM2	5	0.138995415	1681
PDXDC1	4	0.13902296	1682
ASB18	2	0.139119984	1683
C20orf96	2	0.139119984	1683
FBXL18	2	0.139119984	1683
LOC101928619	3	0.139119984	1683
MS4A6A	2	0.139119984	1683
PRB1	2	0.139119984	1683
PTPRJ	3	0.139119984	1683
RARS	2	0.139119984	1683
KIAA0020	3	0.139119984	1684
SPAG16	4	0.139119984	1684
ALS2CL	2	0.139119984	1685
CALML5	3	0.139119984	1686
LOC100506115	2	0.139122612	1687
CBR3	3	0.139122979	1688
CBR3-AS1	3	0.139122979	1688
CHSY3	2	0.139124007	1689
ZNF441	2	0.139165913	1690
PPP1R17	2	0.139185697	1691
OR9Q2	2	0.139217927	1692
CPPED1	4	0.139228817	1693
COG6	2	0.139248073	1694
LRRN2	4	0.139255491	1695
PCDH15	13	0.13925952	1696
EPB41L3	6	0.139471835	1697
SLC9A3R2	2	0.139558681	1698
OR2G3	3	0.139582771	1699
TMX4	2	0.13972284	1700
SLC22A13	2	0.139759621	1701
PAOX	2	0.139925018	1702
TCP10L2	3	0.13997144	1703
P2RY2	5	0.139992905	1704
AQP9	1	0.139998274	1705
B3GNT5	1	0.139998274	1705
ERLEC1	1	0.139998274	1705
KRT16	1	0.139998274	1705
NPY	1	0.139998274	1705
PAN2	1	0.139998274	1705
PAX7	1	0.139998274	1705
PSMB10	1	0.139998274	1705
RAPGEF5	1	0.139998274	1705
SH3PXD2B	2	0.139998274	1705
SOCS1	1	0.139998274	1705
TMEM249	1	0.139998274	1705
WDR54	1	0.139998274	1705
VSIG10	3	0.140008336	1706
ADAM28	2	0.140078334	1707
IGFALS	2	0.140078334	1707
LOC101928229	2	0.140078334	1707
AHDC1	2	0.140078334	1708
CHST4	2	0.140078334	1708
SPRTN	3	0.140091979	1709
RAX2	1	0.140179584	1710
TPH1	1	0.140179584	1710
YPEL3	1	0.140179584	1710
MCU	1	0.140320281	1711
PAF1	1	0.140320281	1711
ACOT12	2	0.140418652	1712
STARD13	6	0.140614016	1713
OR10H5	5	0.140667643	1714
ZBTB7B	2	0.140756316	1715
DLGAP4	2	0.140756316	1716
SSH3	2	0.140756316	1716
PTPRF	2	0.140756316	1717
OR52N4	10	0.140912757	1718
PLA2G7	5	0.140934123	1719
IRF6	1	0.140960235	1720
NCBP1	1	0.140960235	1720
WNT10A	1	0.140960235	1720
DPP4	1	0.141107314	1721
ALDH18A1	3	0.141131256	1722
MYO10	5	0.141151667	1723
DNAJC21	1	0.141173706	1724
KCTD7	1	0.141173706	1724
LIG1	1	0.141173706	1724
R3HDM2	1	0.141173706	1724
TMEM60	1	0.141173706	1724
AQP8	4	0.141227833	1725
GAL3ST1	2	0.14132194	1726
KANSL3	2	0.141361654	1727
GOT1L1	1	0.14144882	1728
KRT18	1	0.14144882	1728
IL16	6	0.14165522	1729
DUOX2	8	0.141705165	1730
LRP5L	3	0.141786114	1731
ATP5J2	1	0.141957454	1732
C3orf83	1	0.141957454	1732
SMIM13	3	0.141960507	1733
DDX21	1	0.14198828	1734
MAL	1	0.14198828	1734
TFR2	2	0.142013885	1735
VTA1	2	0.142013885	1735
INO80C	1	0.14205992	1736
MARS2	1	0.14205992	1737
FBXO40	2	0.142060097	1738
AKR1C2	1	0.14207255	1739
KLHL26	1	0.14210845	1740
CACNB2	2	0.142124663	1741
ZBTB49	5	0.142309131	1742
CD300C	1	0.142362191	1743
CRYBA2	1	0.142362191	1743
9-Mar	1	0.142362191	1743
UGCG	1	0.142362191	1743
ZNF800	1	0.142362191	1743
OR2T11	3	0.142491687	1744
TMEM225	4	0.142513089	1745
GALE	2	0.142795871	1746
NR2E3	3	0.14284544	1747
SNAPC4	7	0.142899576	1748
C6orf226	1	0.142919047	1749
OCSTAMP	1	0.142919047	1749
TIGD4	1	0.142931739	1750
FRK	3	0.142933416	1751
CAD	2	0.142936236	1752
GPT	3	0.142937752	1753
REM1	1	0.143027989	1754
ZNF98	2	0.143135007	1755
KCNH7	2	0.143166238	1756
CCNB2	2	0.143166238	1757
LYAR	2	0.143166238	1757
PIK3R4	2	0.143166238	1757
CANX	2	0.143178366	1758
TOX3	2	0.143178366	1758
ANKRD7	3	0.143303194	1759
CBY3	1	0.143422414	1760
SFTA3	1	0.143422414	1760
DPP6	3	0.143499498	1761
SLC39A7	2	0.143651551	1762
DAGLA	2	0.143825358	1763
CPA1	2	0.143859188	1764
LYST	5	0.143886458	1765
WDR65	5	0.143924447	1766
TMEM88B	1	0.143950662	1767
TUBAL3	1	0.144373388	1768
C1orf127	6	0.144460153	1769
CIRH1A	2	0.144601752	1770
TSACC	2	0.144639964	1771
CITED4	1	0.144668525	1772
ANKRD16	2	0.144749848	1773
SCARF1	7	0.144814047	1774
FBXO44	2	0.144819067	1775
C7orf69	5	0.14508766	1776
PHLPP2	4	0.14515104	1777
WDR4	5	0.145164718	1778
DHX57	4	0.145395169	1779
MOV10	2	0.145405945	1780
SLC19A3	2	0.145405945	1780
ANKLE2	11	0.145412765	1781
[truncated: 11,054 more rows]
