# Supplementary material for: Human genetic variation in GLS2 is associated with development of complicated Staphylococcus aureus bacteremia
Source: PLoS Genet. 2018 Oct 5;14(10):e1007667. doi: 10.1371/journal.pgen.1007667 (PMC6192642; doi:10.1371/journal.pgen.1007667)
Supplement: S8 Table — Results are presented in rank-order from most significant to least significant. (CSV) [file pgen.1007667.s029.csv]

Gene	Number of SNV	SKAT-O p-value	Rank
GLS2	20	0.000123329	1
BEND5	10	0.001752254	2
GPRC6A	15	0.002666107	3
C14orf79	29	0.004592539	4
TUBD1	12	0.005066612	5
GTF2H4	33	0.013041518	6
SLC3A2	21	0.013326196	7
SLC9C1	22	0.016843064	8
TCF7L2	33	0.019074187	9
CCDC108	77	0.019258969	10
EFCAB4B	62	0.025152802	11
C2orf80	14	0.026780187	12
ICK	16	0.028612885	13
DSEL	29	0.029109074	14
FGG	8	0.029941535	15
PSME3	10	0.031908147	16
YLPM1	42	0.031938817	17
KIF19	51	0.032426606	18
SEC63	26	0.032700327	19
GP5	19	0.033571304	20
UPB1	38	0.033834514	21
IFT172	52	0.037688707	22
SEPT8	41	0.038226071	23
SIDT1	43	0.039311158	24
EYS	83	0.041079707	25
IGSF11	28	0.047557567	26
XIRP1	32	0.058699265	27
TMEM260	28	0.060003264	28
LOC100287042	7	0.062569851	29
TRPM2	99	0.064657596	30
MND1	12	0.066956927	31
C22orf42	23	0.073035509	32
AMOTL2	33	0.076883221	33
TATDN2	33	0.079504901	34
SPRY4	33	0.084432965	35
LOC401324	7	0.085502434	36
FAM151B	12	0.091719086	37
CENPM	24	0.092997078	38
NEK3	31	0.095565208	39
APOA4	23	0.097862536	40
C15orf56	15	0.09952048	41
MIOS	16	0.101716766	42
DDR1	61	0.104714289	43
FN1	75	0.110793085	44
FAM201A	8	0.111296149	45
OPRM1	39	0.1157525	46
PAX3	35	0.116901334	47
NAA15	11	0.11700522	48
TNKS1BP1	51	0.118049231	49
PSMG3	12	0.119009283	50
ZC3HAV1	47	0.119060716	51
AKR1C3	21	0.119196918	52
RPS10-NUDT3	17	0.123483016	53
SAYSD1	12	0.12693507	54
TRMT12	14	0.129714127	55
RPS10	12	0.131769806	56
POC5	17	0.134876695	57
LOC100129175	26	0.141441741	58
RAD51	14	0.146147353	59
ADM2	39	0.151831457	60
FAM221A	20	0.156385367	61
CABYR	10	0.162744481	62
TTC16	25	0.164564768	63
RAD54L	10	0.165348069	64
BAG3	24	0.17104295	65
ZNF639	11	0.177859249	66
FGB	16	0.179372066	67
SMYD4	37	0.182723356	68
C3orf67	31	0.183137169	69
ANKS6	56	0.186401583	70
EXOC3	32	0.188677618	71
SLC1A7	48	0.192704313	72
AHSG	20	0.193564267	73
ABHD13	17	0.194360266	74
ITGB8	29	0.202896248	75
BRD8	44	0.208130634	76
RBM38	21	0.211161065	77
E2F2	28	0.211593397	78
GLI3	70	0.211622942	79
CAMTA1	64	0.215581908	80
LCMT2	14	0.21935774	81
MGME1	13	0.223535109	82
MIR2053	2	0.226884468	83
EPT1	28	0.22868052	84
SCNN1A	49	0.23778415	85
PYROXD2	50	0.237964834	86
PDZD9	5	0.239576384	87
OR5AK2	6	0.240323224	88
HECA	26	0.24168651	89
ELMOD1	28	0.246013919	90
SBF1	114	0.247086515	91
ST7-OT4	4	0.247476538	92
BAAT	15	0.249967475	93
IQCC	10	0.250774594	94
MIR4741	2	0.252206031	95
HIVEP1	46	0.256437503	96
NOMO1	20	0.256686579	97
ACKR4	5	0.257700082	98
BSDC1	23	0.259284985	99
C11orf44	24	0.259717772	100
AXDND1	43	0.268656059	101
ELAC2	46	0.269961764	102
PPEF2	30	0.272255077	103
NKX2-6	7	0.272958419	104
FRMD5	31	0.280358555	105
ZNF479	10	0.281206278	106
TMEM63C	60	0.282950393	107
PCSK4	42	0.288703584	108
SERPINA5	30	0.294477179	109
PTTG2	4	0.294775185	110
FAM207A	19	0.297604666	111
ZNF367	14	0.309052241	112
CHORDC1	21	0.310299505	113
EXPH5	45	0.317954107	114
TGFB1	10	0.323354551	115
NAP1L4	22	0.324832673	116
DST	146	0.326861844	117
MST1	17	0.336156887	118
PGGT1B	9	0.33838176	119
TRIM17	13	0.341870319	120
SLC25A16	8	0.342512881	121
TBX1	37	0.342546713	122
NDUFA4L2	9	0.347360184	123
MYRFL	26	0.34749872	124
PAK1	31	0.348595157	125
ATP13A5	38	0.35066869	126
BBOX1	13	0.361149883	127
EHHADH	30	0.362757549	128
C7orf69	6	0.366231543	129
TXNRD1	35	0.376271274	130
CLEC3A	20	0.379265981	131
VANGL2	32	0.379465369	132
PHLPP1	39	0.380015568	133
CES3	35	0.382318174	134
SPNS3	41	0.382419405	135
TCF7	47	0.387625225	136
NRDE2	39	0.400730068	137
C5AR1	14	0.401002291	138
WFDC10B	4	0.409098062	139
CHRNA2	33	0.409421703	140
MACC1	33	0.409962566	141
SRSF4	14	0.412401265	142
TCF20	30	0.412799866	143
EIF3I	12	0.415862469	144
DEFB1	14	0.424530389	145
CNTN2	73	0.427274059	146
CDHR3	36	0.430876367	147
DPY19L4	16	0.432157517	148
ANKZF1	27	0.437916774	149
FAM111B	4	0.438925737	150
FGA	14	0.439768767	151
NGEF	55	0.44186768	152
CCDC25	18	0.445180997	153
C15orf60	8	0.44573149	154
ABCB6	33	0.448248768	155
SGOL2	12	0.450060043	156
GABRA1	30	0.455688016	157
RUNX1	46	0.457270017	158
KRIT1	21	0.457549539	159
STX6	22	0.464691215	160
OSR1	8	0.465761116	161
PPP3CC	22	0.466979819	162
HCCAT5	7	0.474355426	163
UGCG	21	0.476968365	164
AGBL2	21	0.48054283	165
DPYD	42	0.48087793	166
TMEM63B	42	0.485241314	167
WDR92	11	0.494030877	168
TNFAIP8	42	0.494136052	169
TMEM81	12	0.495638523	170
LRMP	26	0.497838262	171
NPY6R	4	0.501796969	172
GJA3	25	0.502471782	173
IGSF3	51	0.502543174	174
SLC6A9	39	0.50455467	175
KIAA0513	111	0.514190479	176
TIAL1	10	0.515619509	177
QARS	16	0.519231452	178
JPH2	53	0.521101774	179
FUBP1	11	0.522464881	180
RASGEF1B	45	0.525404296	181
CGN	29	0.529093883	182
CEACAM20	26	0.529780978	183
SIRT4	9	0.535066196	184
PPP1R26	43	0.537763825	185
CA6	36	0.543538901	186
TMEM62	12	0.544911695	187
FAT1	116	0.544982485	188
AKR1E2	50	0.555441841	189
OR10Z1	6	0.558801942	190
TMEM39B	13	0.560610811	191
ZNF460	27	0.562885257	192
EML6	106	0.563141211	193
KLHDC4	51	0.563602145	194
ABCB11	29	0.565195379	195
PTPN14	39	0.566603931	196
SMCHD1	28	0.568223585	197
LOC100126784	8	0.574661576	198
LINC00661	7	0.576103698	199
TEX36	6	0.57890846	200
ZC3H10	6	0.580605042	201
TRAT1	4	0.584578742	202
PITPNM3	71	0.595361225	203
ST5	84	0.600035217	204
SIPA1L3	71	0.602233321	205
CD1A	22	0.603910853	206
DOK3	42	0.610807773	207
GRAMD3	29	0.610933034	208
CTSF	17	0.612826952	209
CDC25B	35	0.61360392	210
C7orf57	24	0.617964205	211
HTN1	4	0.618144251	212
STX2	25	0.61898569	213
ZNF766	34	0.621029131	214
IGSF10	49	0.621610699	215
DGKI	54	0.625578597	216
TICRR	53	0.627852877	217
POU5F1B	12	0.628368677	218
LOC101054525	4	0.631387138	219
SSTR3	27	0.6373956	220
CRISPLD2	79	0.643491633	221
RBMXL1	19	0.64430419	222
TAPT1-AS1	8	0.65566488	223
EMC3	11	0.655963079	224
FNDC7	27	0.656251296	225
ARV1	4	0.660395443	226
CCDC92	27	0.661004105	227
PTPRF	88	0.66184505	228
SCAMP2	17	0.668340112	229
SPSB4	15	0.671771557	230
HMCN2	198	0.675120683	231
HDAC10	37	0.677707391	232
LOC100130691	3	0.680107981	233
CD177	27	0.681307151	234
CLDN14	19	0.682211025	235
SLC2A6	35	0.685066669	236
PROSC	18	0.685138844	237
ARHGAP9	42	0.686205044	238
PDLIM5	55	0.686584698	239
SPINK5	73	0.689111246	240
ROCK1	24	0.6904798	241
RSPH3	23	0.694071875	242
GNPDA1	22	0.694812141	243
GPC2	16	0.69671966	244
KCNH8	33	0.698250063	245
CCDC28B	9	0.698644796	246
ZNRD1-AS1	18	0.698700371	247
ALS2CL	72	0.698959861	248
OR13C3	4	0.699732786	249
TUB	78	0.700627559	250
SOD3	14	0.701496972	251
PDGFRA	39	0.706514205	252
SYNGR3	20	0.709712703	253
PPP2R3A	38	0.711307956	254
COMMD2	15	0.712881832	255
SMARCA5	22	0.714400188	256
PPP5D1	37	0.721588213	257
FAM153B	10	0.72233311	258
SH3TC2	50	0.722851543	259
USP18	30	0.725215589	260
OR13J1	3	0.726371245	261
MICALL2	88	0.73246002	262
CHRNB4	13	0.743638586	263
ELSPBP1	31	0.743980037	264
TM7SF3	18	0.745998403	265
PGPEP1L	15	0.752018886	266
TTC40	214	0.753417169	267
CSDE1	20	0.753568218	268
OR1F1	6	0.75670576	269
MIR1283-1	2	0.758839081	270
KRTAP19-8	1	0.759418085	271
TMEM9B	15	0.761224188	272
CCNI	11	0.762746283	273
C22orf24	8	0.76432665	274
RIPPLY2	6	0.764486417	275
ZNF48	14	0.767208725	276
TET1	42	0.768530108	277
COX6C	13	0.768860957	278
MYO1F	64	0.773956599	279
FAM92A1	13	0.774220013	280
ABCA4	123	0.774467179	281
CALR3	16	0.776402567	282
DES	15	0.777158713	283
ZC3H12D	28	0.779687619	284
PNMAL2	21	0.780277451	285
C16orf3	7	0.78068476	286
TAGAP	19	0.783057715	287
TIPRL	7	0.78367318	288
OVCH2	43	0.784481737	289
PLEC	234	0.788314666	290
SEMA5A	94	0.792703613	291
PMVK	16	0.794729226	292
ITFG3	53	0.796106558	293
PGR	61	0.806377419	294
KYNU	21	0.809571155	295
OSER1	13	0.811651887	296
ZNF224	20	0.814222681	297
CDK3	10	0.825066711	298
OR6V1	10	0.825393765	299
POP4	36	0.832847727	300
PRM2	6	0.834613327	301
IL20RA	24	0.837072344	302
CCDC88B	63	0.847616769	303
ZNF317	36	0.848091123	304
MRAP2	18	0.85354141	305
B2M	14	0.856462895	306
AGAP2	28	0.857599117	307
TCP11L1	24	0.859367354	308
SDR39U1	20	0.862522445	309
TRABD2A	15	0.863501777	310
ZNF229	46	0.866653095	311
FBXO47	10	0.866782688	312
ATP4B	29	0.871803807	313
DUSP3	22	0.875111441	314
TRIQK	14	0.877850309	315
WDR3	32	0.883621511	316
SPRR2F	2	0.891023232	317
TYRO3	29	0.895131381	318
PAFAH2	18	0.896979614	319
PIGQ	54	0.914285952	320
SEL1L2	19	0.918327979	321
NFYB	12	0.923534887	322
KIF14	37	0.923825238	323
BROX	13	1	324
C17orf67	28	1	324
CCNJL	34	1	324
COL14A1	62	1	324
DCAF5	28	1	324
DUSP6	22	1	324
EPN3	35	1	324
FBXO10	28	1	324
FGF8	8	1	324
NR2C2	20	1	324
PPP1R15B	10	1	324
RPL29	8	1	324
SERPINE1	24	1	324
SERTAD1	10	1	324
SLC25A12	16	1	324
SLIT1	68	1	324
SUZ12	17	1	324
TP53BP2	32	1	324
ZNF646	39	1	324
