# Supplementary material for: Human genetic variation in GLS2 is associated with development of complicated Staphylococcus aureus bacteremia
Source: PLoS Genet. 2018 Oct 5;14(10):e1007667. doi: 10.1371/journal.pgen.1007667 (PMC6192642; doi:10.1371/journal.pgen.1007667)
Supplement: S9 Table — Results are presented in rank-order from most significant to least significant. (CSV) [file pgen.1007667.s030.csv]

Gene	Number of SNV	SKAT-O p-value	Rank
GLS2	18	0.002273608	1
TUBD1	10	0.00274338	2
NAA15	10	0.004585025	3
SEPT8	40	0.007117926	4
YLPM1	36	0.008439627	5
ICK	14	0.010359797	6
C14orf79	27	0.011726267	7
PSME3	10	0.012639396	8
GPRC6A	14	0.012687888	9
PGGT1B	8	0.012801809	10
CCDC108	69	0.014618952	11
GTF2H4	30	0.016783787	12
BEND5	7	0.018951119	13
DSEL	27	0.022791065	14
LOC100129175	24	0.025432168	15
SEC63	22	0.026126415	16
SLC3A2	15	0.030994139	17
C2orf80	14	0.038104867	18
SIDT1	41	0.0427112	19
MND1	11	0.045865681	20
IGSF3	43	0.047009516	21
ANKS6	53	0.060948995	22
LOC100287042	8	0.062822851	23
IFT172	47	0.06372106	24
TRMT12	14	0.065848866	25
AMOTL2	30	0.067026648	26
FAM201A	8	0.067054866	27
SPRY4	31	0.073390686	28
ST7-OT4	4	0.080318818	29
FRMD5	31	0.082623214	30
LCMT2	13	0.083775611	31
KRIT1	19	0.084330068	32
KIF19	48	0.093968225	33
FGG	8	0.094247039	34
FAM151B	10	0.109092564	35
SRSF4	13	0.111642382	36
GLI3	66	0.113718554	37
AKR1C3	19	0.11435541	38
ZNF639	10	0.115475594	39
UPB1	33	0.116875352	40
DDR1	59	0.118629472	41
TCF20	26	0.121590313	42
TATDN2	31	0.122517575	43
PAX3	34	0.12425082	44
APOA4	21	0.131669386	45
RAD54L	9	0.131920122	46
TCF7L2	29	0.134582691	47
FAM221A	18	0.136341202	48
IGSF11	27	0.138344336	49
EFCAB4B	60	0.150215064	50
CHORDC1	18	0.152049315	51
TTC16	23	0.152191808	52
LRMP	23	0.152873362	53
GP5	19	0.156845338	54
CABYR	9	0.159123971	55
SLC1A7	42	0.162247828	56
WDR3	27	0.162992242	57
ZC3HAV1	46	0.168865829	58
IQCC	10	0.169815486	59
NRDE2	37	0.17953944	60
RAD51	14	0.179912614	61
EYS	75	0.181038406	62
AHSG	19	0.186706855	63
TMEM260	26	0.198733698	64
PYROXD2	50	0.20267935	65
BAAT	13	0.205067004	66
MACC1	31	0.206895347	67
POC5	17	0.208144088	68
MGME1	11	0.210535389	69
CENPM	20	0.215941956	70
NEK3	25	0.217052696	71
PTPRF	81	0.222717738	72
NKX2-6	7	0.222996193	73
EIF3I	12	0.223896368	74
DGKI	49	0.224510317	75
EXOC3	30	0.226849	76
SEMA5A	80	0.230552037	77
FAM207A	19	0.230910658	78
CA6	34	0.231022424	79
ADM2	33	0.236023077	80
TGFB1	10	0.241139524	81
NPY6R	3	0.256002401	82
SLC9C1	19	0.257717947	83
MIR2053	1	0.259161205	84
C22orf42	23	0.259583681	85
OPRM1	35	0.26241179	86
SAYSD1	12	0.266037952	87
RBM38	21	0.266936347	88
ITGB8	23	0.277975647	89
NFYB	12	0.280473285	90
ZC3H10	4	0.283525268	91
ACKR4	5	0.285088268	92
SERPINA5	30	0.285462878	93
TYRO3	27	0.286554414	94
TTC40	175	0.292983044	95
PPEF2	28	0.293370962	96
BAG3	21	0.296884007	97
MIR4741	2	0.301939557	98
ZNF479	11	0.302614157	99
CNTN2	70	0.304673656	100
HECA	25	0.308348146	101
DPYD	40	0.309474273	102
NAP1L4	20	0.323411634	103
FNDC7	25	0.325639707	104
DST	131	0.328157185	105
SLC25A16	8	0.330108329	106
TRPM2	97	0.333275419	107
LOC101054525	4	0.336403086	108
MYRFL	26	0.339105038	109
ZNF766	31	0.339254172	110
LOC401324	7	0.342178344	111
CHRNA2	32	0.34304891	112
ANKZF1	25	0.344890151	113
MST1	17	0.345041466	114
SYNGR3	17	0.351768253	115
DEFB1	14	0.361096161	116
RASGEF1B	41	0.362162181	117
FGB	16	0.363314187	118
DPY19L4	14	0.364218305	119
FAM153B	10	0.365082907	120
FN1	66	0.365229108	121
CRISPLD2	76	0.368664966	122
WFDC10B	4	0.37842601	123
ABHD13	15	0.385665794	124
TIPRL	7	0.387798636	125
EPT1	25	0.389700906	126
ZNF460	24	0.390990112	127
OR5AK2	5	0.394494283	128
ZNF48	13	0.396347234	129
PPP1R26	39	0.396371609	130
C5AR1	13	0.396404526	131
TMEM39B	11	0.401243294	132
KLHDC4	45	0.401291047	133
E2F2	25	0.401428156	134
OSR1	6	0.407909873	135
BSDC1	20	0.408867556	136
C3orf67	22	0.409137715	137
C7orf57	24	0.411096993	138
XIRP1	26	0.416472759	139
ITFG3	50	0.417162486	140
ELAC2	41	0.419528399	141
NOMO1	20	0.420495582	142
POU5F1B	11	0.42082418	143
CEACAM20	24	0.423516901	144
PTTG2	3	0.424822551	145
TBX1	36	0.438315072	146
PHLPP1	34	0.441247537	147
TMEM81	11	0.441448287	148
AKR1E2	50	0.442019687	149
LOC100126784	7	0.444411187	150
FAT1	104	0.450267573	151
OR1F1	6	0.451079168	152
NDUFA4L2	5	0.45436378	153
PSMG3	10	0.455133275	154
TM7SF3	14	0.457332896	155
NGEF	46	0.461024872	156
ARV1	4	0.462247911	157
PDGFRA	36	0.463386316	158
FAM92A1	9	0.464425766	159
TAPT1-AS1	6	0.464918479	160
CCDC92	24	0.467928748	161
PGPEP1L	14	0.470410261	162
SMYD4	36	0.471007088	163
CDHR3	35	0.473345776	164
TICRR	44	0.47341997	165
JPH2	48	0.477850161	166
TMEM62	11	0.479806307	167
TP53BP2	28	0.489438491	168
FUBP1	10	0.492430378	169
HIVEP1	40	0.50607499	170
SPINK5	69	0.510204263	171
ZC3H12D	22	0.513150606	172
CD177	25	0.516250829	173
ABCA4	108	0.517296931	174
TNFAIP8	38	0.51842761	175
ARHGAP9	43	0.521795405	176
RUNX1	43	0.521900955	177
EHHADH	25	0.526930461	178
DOK3	37	0.527834687	179
RPS10-NUDT3	15	0.528894433	180
RPS10	12	0.530915075	181
SLIT1	63	0.531551981	182
LINC00661	7	0.531700308	183
PPP3CC	20	0.531796458	184
PDZD9	4	0.532049767	185
RSPH3	23	0.539216718	186
TEX36	6	0.542077699	187
ST5	72	0.543108475	188
COMMD2	13	0.543526165	189
C15orf60	7	0.543577638	190
SLC6A9	36	0.548781134	191
SGOL2	13	0.550133343	192
FGA	10	0.551405812	193
CES3	31	0.556260902	194
TMEM63B	38	0.561208443	195
AXDND1	40	0.562418408	196
SPRR2F	2	0.578519875	197
UGCG	20	0.578574732	198
GJA3	21	0.580075527	199
RBMXL1	16	0.580904325	200
TMEM63C	57	0.581609722	201
GABRA1	26	0.584275797	202
BRD8	39	0.585634162	203
PAK1	27	0.587089113	204
RPL29	7	0.58806976	205
TRAT1	4	0.593383597	206
MIOS	11	0.597014103	207
ZNF224	16	0.598957042	208
CTSF	16	0.599546119	209
C11orf44	23	0.600366844	210
SBF1	90	0.612165772	211
STX2	21	0.613384918	212
MRAP2	15	0.61483659	213
C7orf69	5	0.6157407	214
HTN1	4	0.618140856	215
TRIQK	12	0.618684269	216
OR13C3	3	0.623378083	217
EXPH5	43	0.623489535	218
CCDC28B	8	0.626551109	219
GPC2	15	0.630207669	220
TET1	35	0.634510094	221
ELMOD1	25	0.641013838	222
IL20RA	23	0.642096643	223
TNKS1BP1	46	0.643201086	224
BBOX1	13	0.648274935	225
CGN	23	0.64878097	226
MIR1283-1	2	0.652064729	227
SOD3	12	0.655654176	228
PDLIM5	51	0.67032826	229
DUSP3	20	0.672225711	230
SLC2A6	34	0.673695823	231
HMCN2	186	0.674346199	232
MICALL2	83	0.677221573	233
KYNU	19	0.678719753	234
TCF7	43	0.678909949	235
ABCB6	31	0.680411664	236
LOC100130691	3	0.682084158	237
TIAL1	8	0.686699748	238
CAMTA1	55	0.686705428	239
TUB	70	0.687069803	240
ROCK1	20	0.687101639	241
HCCAT5	7	0.688708954	242
ABCB11	26	0.694232767	243
SPNS3	38	0.69952451	244
SSTR3	24	0.700537618	245
PRM2	6	0.705430055	246
NR2C2	20	0.712058386	247
GNPDA1	19	0.713890868	248
C22orf24	7	0.714114039	249
KRTAP19-8	1	0.719718309	250
OR10Z1	5	0.721899212	251
USP18	29	0.722757523	252
ZNF367	12	0.729859615	253
CCDC25	16	0.730893629	254
OR13J1	3	0.731176792	255
FBXO47	9	0.731648886	256
WDR92	11	0.73380127	257
ZNRD1-AS1	18	0.736576668	258
RIPPLY2	6	0.739803557	259
AGBL2	18	0.744601346	260
FBXO10	27	0.747429458	261
KIAA0513	97	0.747899666	262
EPN3	31	0.749695069	263
EMC3	10	0.757541685	264
PPP5D1	34	0.759866795	265
FAM111B	2	0.760718825	266
C15orf56	13	0.76304254	267
CSDE1	17	0.767231922	268
FGF8	6	0.76947539	269
OR6V1	10	0.772410892	270
PCSK4	41	0.77304976	271
CHRNB4	12	0.775188678	272
CALR3	15	0.777081859	273
VANGL2	32	0.779773794	274
ALS2CL	66	0.785736512	275
CDK3	10	0.794780798	276
SDR39U1	19	0.796623599	277
ATP13A5	35	0.804174955	278
TAGAP	19	0.804812205	279
SIRT4	8	0.810881905	280
TRABD2A	12	0.814695305	281
PTPN14	34	0.814733305	282
CLDN14	19	0.819016848	283
GRAMD3	28	0.822792869	284
CCNI	11	0.823004825	285
SMCHD1	25	0.824487197	286
CDC25B	34	0.825582537	287
B2M	13	0.825968631	288
PPP2R3A	36	0.826352756	289
CD1A	19	0.827835694	290
SIPA1L3	63	0.830663892	291
PAFAH2	18	0.831728634	292
CLEC3A	18	0.833037634	293
OSER1	12	0.840087454	294
SMARCA5	22	0.84515419	295
TMEM9B	12	0.852110084	296
CCDC88B	60	0.854108052	297
SCAMP2	16	0.854575281	298
COL14A1	55	0.855781393	299
MYO1F	61	0.859104731	300
SH3TC2	44	0.862954702	301
SLC25A12	15	0.864451216	302
TCP11L1	21	0.864580613	303
PITPNM3	69	0.864741924	304
ATP4B	24	0.865290261	305
EML6	95	0.868799646	306
IGSF10	45	0.869384095	307
HDAC10	36	0.87012618	308
TXNRD1	28	0.870387906	309
KIF14	35	0.878115808	310
PLEC	208	0.882491163	311
PPP1R15B	10	0.884407081	312
PGR	55	0.884826636	313
OVCH2	41	0.884892548	314
C17orf67	27	0.886591385	315
SERTAD1	10	0.887906127	316
AGAP2	25	0.891600653	317
SCNN1A	44	0.89511632	318
QARS	13	0.896847785	319
SERPINE1	23	0.898764279	320
ELSPBP1	30	0.901846052	321
PMVK	14	0.903044289	322
ZNF229	43	0.905366282	323
DES	15	0.905705966	324
SUZ12	17	0.907509548	325
STX6	22	0.907788435	326
C16orf3	6	0.909424988	327
SEL1L2	15	0.920246301	328
PIGQ	50	0.927133624	329
BROX	11	1	330
CCNJL	34	1	330
COX6C	12	1	330
DCAF5	27	1	330
DUSP6	22	1	330
KCNH8	28	1	330
PNMAL2	20	1	330
POP4	33	1	330
PROSC	17	1	330
SPSB4	14	1	330
TRIM17	12	1	330
ZNF317	33	1	330
ZNF646	36	1	330
