# Supplementary material for: Human genetic variation in GLS2 is associated with development of complicated Staphylococcus aureus bacteremia
Source: PLoS Genet. 2018 Oct 5;14(10):e1007667. doi: 10.1371/journal.pgen.1007667 (PMC6192642; doi:10.1371/journal.pgen.1007667)
Supplement: S10 Table — Results are presented in rank-order from most significant to least significant. (CSV) [file pgen.1007667.s031.csv]

Gene	Number of SNV	SKAT-O p-value	Rank
CCDC108	19	0.001752483	1
LOC100129175	10	0.003018812	2
GLS2	1	0.00469832	3
AMOTL2	9	0.004840928	4
C14orf79	3	0.005710999	5
GPRC6A	10	0.007326152	6
TMEM62	3	0.012171001	7
IQCC	4	0.019396975	8
PPP3CC	2	0.021054467	9
ADM2	3	0.021531452	10
POC5	7	0.02786148	11
IFT172	10	0.029536172	12
CAMTA1	10	0.030390537	13
AKR1C3	4	0.031227199	14
TCF7L2	3	0.036025505	15
BAG3	6	0.03712119	16
SPSB4	4	0.03750311	17
PDGFRA	8	0.041752652	18
FAM221A	5	0.042871563	19
DDR1	4	0.045869883	20
SIDT1	13	0.047874261	21
EYS	35	0.049007356	22
ZNF479	4	0.05360665	23
ACKR4	2	0.054319242	24
MACC1	9	0.058208493	25
DSEL	5	0.06094019	26
NOMO1	7	0.064508624	27
ANKZF1	7	0.065753282	28
FAM111B	2	0.069795344	29
QARS	3	0.0698071	30
FGG	3	0.077498658	31
EFCAB4B	10	0.081626666	32
DPYD	9	0.08202207	33
WFDC10B	1	0.086425462	34
BRD8	7	0.089791515	35
KLHDC4	9	0.089879813	36
OR13C3	2	0.094187427	37
SPRY4	3	0.098493514	38
BEND5	3	0.100463747	39
EML6	14	0.10553939	40
KIF19	16	0.107184489	41
STX2	2	0.113148028	42
PCSK4	14	0.122802686	43
TATDN2	7	0.126990047	44
COMMD2	1	0.13193127	45
C16orf3	1	0.134520202	46
PSME3	1	0.135017104	47
TMEM63C	3	0.137593107	48
PDZD9	1	0.13761808	49
ABHD13	1	0.141694232	50
SLIT1	5	0.142448793	51
TUB	4	0.147383107	52
CCNI	1	0.147437232	53
CLDN14	2	0.152589122	54
ELMOD1	2	0.157893444	55
SCNN1A	12	0.161959883	56
YLPM1	12	0.162429187	57
SH3TC2	12	0.172308958	58
AGAP2	9	0.172728847	59
TRPM2	17	0.178942073	60
ANKS6	7	0.182401026	61
EHHADH	10	0.185795147	62
WDR92	2	0.186928122	63
ZC3HAV1	8	0.188277253	64
GJA3	1	0.189019333	65
TNKS1BP1	22	0.189637087	66
SPNS3	13	0.190303119	67
RAD54L	4	0.194960044	68
SMCHD1	4	0.199196401	69
ELSPBP1	7	0.214183403	70
MYRFL	6	0.220493961	71
MST1	8	0.222504909	72
OR5AK2	5	0.232654532	73
RASGEF1B	3	0.236312248	74
C22orf24	2	0.239823176	75
SMYD4	13	0.242243912	76
OR13J1	1	0.243849717	77
LCMT2	7	0.248149021	78
OSER1	1	0.249821503	79
TNFAIP8	1	0.249981078	80
SCAMP2	4	0.251174765	81
TTC16	9	0.255585521	82
ZNF317	5	0.255693658	83
PROSC	4	0.256076463	84
SLC1A7	8	0.256852009	85
DST	64	0.258947316	86
SSTR3	6	0.260793336	87
C3orf67	5	0.26590142	88
FAT1	45	0.267883614	89
LOC100126784	1	0.270608742	90
PTPN14	6	0.275378749	91
TMEM39B	2	0.276460363	92
PPEF2	10	0.285800532	93
HIVEP1	24	0.287036679	94
WDR3	5	0.292486231	95
SEPT8	5	0.295573212	96
SUZ12	1	0.297918114	97
ABCB6	12	0.29858033	98
TMEM9B	1	0.301487326	99
BAAT	6	0.301580999	100
DEFB1	1	0.301869242	101
PTTG2	3	0.304489251	102
CENPM	3	0.305296712	103
C15orf56	6	0.312718219	104
BROX	1	0.321187574	105
TUBD1	4	0.32266526	106
SLC2A6	6	0.330882423	107
ST5	7	0.367121173	108
UGCG	1	0.36869782	109
TMEM63B	3	0.374003393	110
TRIM17	1	0.374799805	111
CSDE1	4	0.376790292	112
ZC3H12D	8	0.378685378	113
C22orf42	5	0.380408571	114
FGB	4	0.399196668	115
UPB1	2	0.407219238	116
FNDC7	10	0.407504074	117
LRMP	1	0.428367706	118
TAGAP	4	0.429852869	119
PPP1R26	17	0.43141768	120
TGFB1	4	0.433056477	121
ALS2CL	8	0.433108771	122
C17orf67	2	0.435696686	123
ZNF229	12	0.451681244	124
HTN1	1	0.461771204	125
AGBL2	4	0.462052405	126
APOA4	7	0.462725621	127
GPC2	3	0.462752027	128
NGEF	6	0.46354251	129
FRMD5	5	0.465475825	130
SERPINA5	7	0.466950395	131
PGGT1B	2	0.470509095	132
ITFG3	13	0.475226746	133
PAX3	1	0.477673898	134
ABCB11	7	0.479012395	135
SLC9C1	9	0.48154117	136
CCDC28B	2	0.492248155	137
MGME1	4	0.492544834	138
NR2C2	2	0.498104111	139
OSR1	1	0.501638727	140
BBOX1	3	0.502532916	141
ELAC2	5	0.505917691	142
ICK	2	0.508227974	143
CLEC3A	2	0.530928536	144
EXPH5	23	0.53242204	145
LOC101054525	1	0.536276	146
NRDE2	12	0.536367532	147
CABYR	5	0.537259662	148
MICALL2	18	0.53861462	149
IGSF11	3	0.539215165	150
IL20RA	5	0.542274821	151
AHSG	5	0.543830475	152
PTPRF	9	0.544509145	153
KCNH8	6	0.545719582	154
GLI3	14	0.54938444	155
KIAA0513	5	0.552193938	156
IGSF10	27	0.556438581	157
PHLPP1	14	0.556885393	158
ROCK1	4	0.557253192	159
VANGL2	7	0.557981555	160
SIRT4	3	0.562930791	161
SBF1	14	0.563618961	162
CGN	12	0.564205741	163
NAP1L4	1	0.571549374	164
NAA15	1	0.572723829	165
DPY19L4	1	0.577357601	166
C2orf80	1	0.577735692	167
KIF14	12	0.578244597	168
TCF20	8	0.578885494	169
PITPNM3	6	0.580345383	170
TYRO3	4	0.583022522	171
NEK3	6	0.583232704	172
SRSF4	5	0.584425188	173
CDHR3	10	0.589949829	174
PPP5D1	7	0.595924261	175
SGOL2	4	0.601497114	176
ZNF48	3	0.603104847	177
ZNF460	3	0.604122302	178
DGKI	4	0.604450642	179
C15orf60	2	0.607899149	180
TRABD2A	6	0.614414	181
KRIT1	3	0.618705834	182
GABRA1	1	0.623277947	183
CHRNB4	8	0.624725423	184
ITGB8	3	0.629077818	185
CTSF	4	0.629431956	186
SEL1L2	3	0.634437534	187
ZNF639	1	0.635801141	188
C7orf57	7	0.637097498	189
PGPEP1L	6	0.6373544	190
GNPDA1	1	0.641584471	191
FAM207A	3	0.642240814	192
FAM153B	4	0.644944067	193
SOD3	5	0.646257063	194
GRAMD3	2	0.649084066	195
SPINK5	15	0.649543177	196
AXDND1	3	0.653187801	197
OPRM1	8	0.657136611	198
CES3	6	0.657432596	199
CD177	10	0.659392795	200
FBXO10	4	0.661016241	201
PGR	10	0.661904215	202
MYO1F	4	0.662273481	203
RBM38	2	0.667607957	204
FGF8	1	0.671676645	205
SEC63	1	0.673476015	206
E2F2	6	0.674938461	207
GP5	3	0.678670762	208
CRISPLD2	7	0.680733584	209
FAM151B	2	0.680869335	210
SDR39U1	7	0.681201513	211
C5AR1	3	0.684814993	212
JPH2	3	0.685703472	213
POP4	3	0.690634557	214
OR10Z1	4	0.695739317	215
HDAC10	11	0.700708315	216
CALR3	1	0.702014077	217
RSPH3	6	0.708331515	218
IGSF3	12	0.713854858	219
CCDC88B	21	0.717886	220
ZNF224	10	0.718960581	221
TET1	15	0.723639223	222
TM7SF3	3	0.724122552	223
PNMAL2	5	0.724141541	224
DCAF5	5	0.729839559	225
MIOS	1	0.730043323	226
POU5F1B	2	0.730348025	227
DUSP6	3	0.743105425	228
ZNF766	6	0.747245849	229
TXNRD1	4	0.748478829	230
FBXO47	2	0.749775734	231
CEACAM20	9	0.750992655	232
USP18	3	0.76484819	233
RBMXL1	3	0.765477278	234
OR1F1	4	0.767770152	235
FGA	4	0.770765062	236
TEX36	4	0.770828964	237
TRMT12	4	0.781353537	238
PLEC	74	0.785505841	239
EPN3	14	0.792413376	240
PAFAH2	2	0.802185849	241
FN1	15	0.80342374	242
PDLIM5	9	0.804256928	243
SMARCA5	1	0.80922693	244
RUNX1	2	0.811425504	245
DES	3	0.811732758	246
COL14A1	13	0.814937062	247
SYNGR3	2	0.815996881	248
PPP2R3A	16	0.823076845	249
TICRR	17	0.823935181	250
ARV1	1	0.834053722	251
COX6C	1	0.835880773	252
OVCH2	12	0.83917229	253
SERPINE1	3	0.844691592	254
NKX2-6	4	0.849638871	255
TP53BP2	9	0.850401707	256
ARHGAP9	11	0.851635393	257
PMVK	3	0.855360337	258
ATP13A5	16	0.856045245	259
ZC3H10	2	0.857207281	260
SEMA5A	5	0.857444649	261
OR6V1	6	0.858008047	262
CNTN2	11	0.864808532	263
CCNJL	5	0.865890018	264
KYNU	3	0.866646597	265
MRAP2	2	0.86799792	266
TMEM81	3	0.868976407	267
CHRNA2	5	0.870004372	268
EXOC3	2	0.870388226	269
TRAT1	2	0.870524013	270
PYROXD2	4	0.871166841	271
TCF7	4	0.872045538	272
DOK3	12	0.873065064	273
BSDC1	3	0.873414219	274
PSMG3	2	0.877899458	275
CDK3	3	0.888579863	276
SERTAD1	3	0.889624804	277
SPRR2F	2	0.89048496	278
FAM92A1	2	0.894016947	279
TTC40	49	0.895096168	280
SIPA1L3	14	0.903121302	281
CDC25B	2	0.908197124	282
ATP4B	6	0.908440775	283
ABCA4	29	0.911407636	284
AKR1E2	4	1	285
CA6	4	1	285
CCDC92	1	1	285
CD1A	4	1	285
GTF2H4	4	1	285
HMCN2	53	1	285
PIGQ	11	1	285
PPP1R15B	3	1	285
SLC25A12	2	1	285
SLC3A2	2	1	285
TBX1	5	1	285
TCP11L1	7	1	285
TMEM260	3	1	285
XIRP1	18	1	285
ZNF646	19	1	285
