# Supplementary material for: Human genetic variation in GLS2 is associated with development of complicated Staphylococcus aureus bacteremia
Source: PLoS Genet. 2018 Oct 5;14(10):e1007667. doi: 10.1371/journal.pgen.1007667 (PMC6192642; doi:10.1371/journal.pgen.1007667)
Supplement: S11 Table — Results are presented in rank-order from most significant to least significant. (CSV) [file pgen.1007667.s032.csv]

Gene	Number of SNV	SKAT-O p-value	Rank
LOC100129175	10	0.00016662	1
CCDC108	18	0.000336202	2
AMOTL2	8	0.005771787	3
C14orf79	3	0.006322994	4
DDR1	4	0.010454261	5
ADM2	3	0.017330216	6
TMEM62	3	0.017643612	7
PPP3CC	2	0.020251429	8
AKR1C3	4	0.028923866	9
KLHDC4	8	0.035360878	10
DPYD	9	0.035409337	11
DSEL	5	0.036728665	12
CAMTA1	8	0.037234756	13
SOD3	4	0.038375649	14
NOMO1	7	0.04397014	15
EML6	12	0.044720249	16
FAM221A	5	0.046053529	17
PDGFRA	7	0.046282786	18
MACC1	8	0.048858055	19
IQCC	4	0.059615679	20
TCF7L2	3	0.059769546	21
GLS2	1	0.061053609	22
ZNF479	5	0.070471655	23
LCMT2	7	0.071585117	24
IFT172	10	0.097701787	25
WFDC10B	1	0.104678143	26
PSME3	1	0.107536728	27
COMMD2	1	0.107833738	28
POC5	7	0.10886549	29
YLPM1	11	0.109717278	30
ANKS6	7	0.109816205	31
DST	52	0.114460366	32
SIDT1	12	0.117219834	33
TATDN2	7	0.117619809	34
ELMOD1	2	0.118715946	35
STX2	2	0.118918189	36
ANKZF1	5	0.119491123	37
KIF19	14	0.119592334	38
OR13J1	1	0.120829485	39
SPSB4	3	0.124398689	40
EFCAB4B	10	0.128885674	41
ZNF317	2	0.131121293	42
BRD8	7	0.132813139	43
TXNRD1	3	0.13849023	44
ACKR4	2	0.142195582	45
AGAP2	9	0.143631646	46
TUBD1	3	0.145920473	47
SPNS3	11	0.147496519	48
BEND5	2	0.155951249	49
C3orf67	2	0.165987099	50
GPRC6A	9	0.169233029	51
PPEF2	8	0.173086449	52
ZC3HAV1	8	0.17818932	53
TTC16	8	0.178639642	54
QARS	2	0.193434408	55
EYS	32	0.200822513	56
FGG	3	0.200862182	57
PTPN14	5	0.202156401	58
SPRY4	3	0.219063461	59
RAD54L	4	0.221663993	60
OR13C3	1	0.222820372	61
TMEM39B	2	0.225899762	62
GLI3	12	0.229039561	63
GPC2	2	0.230041223	64
CABYR	4	0.235356903	65
CD177	10	0.237264186	66
CRISPLD2	7	0.241313942	67
CTSF	4	0.2452863	68
NEK3	6	0.24706582	69
CCDC92	1	0.254591827	70
C22orf24	2	0.259741574	71
FAM207A	3	0.260304092	72
SSTR3	5	0.264019003	73
SUZ12	1	0.27149226	74
SCAMP2	4	0.278706725	75
PTTG2	2	0.284032536	76
MST1	8	0.285162054	77
NRDE2	11	0.286886674	78
BAAT	5	0.291971513	79
DEFB1	1	0.296149593	80
GP5	3	0.298413032	81
TGFB1	4	0.299813801	82
PGR	9	0.305503573	83
ROCK1	3	0.309255698	84
TMEM63B	1	0.314671885	85
ITFG3	12	0.317432121	86
SEPT8	5	0.319410868	87
TUB	3	0.322477511	88
FNDC7	10	0.322535388	89
SCNN1A	11	0.324520206	90
PDZD9	1	0.325468402	91
RASGEF1B	3	0.331191227	92
EHHADH	9	0.336921705	93
HIVEP1	21	0.337631814	94
WDR3	4	0.339478872	95
FRMD5	5	0.342848567	96
WDR92	2	0.345953722	97
CCNJL	5	0.348231261	98
C7orf57	7	0.350631231	99
CLEC3A	2	0.35093702	100
TP53BP2	7	0.353495786	101
LRMP	1	0.369414438	102
PAX3	1	0.37252275	103
CENPM	3	0.374070631	104
ST5	7	0.374949654	105
APOA4	7	0.377813217	106
TTC40	39	0.377924899	107
BBOX1	3	0.378486028	108
ICK	1	0.381077212	109
TRPM2	16	0.383628297	110
OR1F1	4	0.386154268	111
MGME1	3	0.389000204	112
TET1	12	0.3916377	113
PTPRF	7	0.393567606	114
TRIM17	1	0.39602528	115
TCF7	4	0.400954256	116
OR5AK2	4	0.410874671	117
RBMXL1	3	0.410897317	118
FAT1	40	0.414934989	119
BAG3	5	0.420737511	120
COL14A1	10	0.422738853	121
SLIT1	5	0.434218261	122
TAGAP	4	0.437804251	123
C17orf67	2	0.451163025	124
ELSPBP1	7	0.452923331	125
UPB1	2	0.459916148	126
OSR1	1	0.460557745	127
LOC101054525	1	0.474985335	128
CDHR3	10	0.477137111	129
C15orf56	4	0.481417818	130
NAA15	1	0.482318741	131
OSER1	1	0.483985606	132
CLDN14	2	0.485113259	133
NR2C2	2	0.486226749	134
SIRT4	3	0.486810259	135
ALS2CL	8	0.493729593	136
ZC3H12D	7	0.498369032	137
IGSF3	12	0.500848699	138
IGSF10	24	0.502798968	139
IL20RA	5	0.504185952	140
SBF1	11	0.506015645	141
FGA	3	0.513191628	142
ABCB6	11	0.514136052	143
HTN1	1	0.518246662	144
TBX1	5	0.520899274	145
SH3TC2	11	0.52825833	146
AHSG	5	0.528409647	147
TEX36	4	0.531339838	148
SPINK5	15	0.533379214	149
ZNF224	8	0.539621946	150
VANGL2	7	0.544408324	151
SMCHD1	3	0.544991239	152
C15orf60	2	0.546545635	153
KRIT1	3	0.553743065	154
TCF20	7	0.556995414	155
E2F2	6	0.557674758	156
TMEM63C	3	0.563158109	157
ZNF639	1	0.563245788	158
RUNX1	2	0.563653389	159
SLC2A6	6	0.569290522	160
SERPINE1	3	0.570073606	161
IGSF11	3	0.572956867	162
SPRR2F	2	0.575790475	163
TNKS1BP1	19	0.578123759	164
ZNF48	3	0.578868341	165
CCDC28B	2	0.581605248	166
RSPH3	6	0.583131768	167
ITGB8	2	0.583405353	168
PPP5D1	6	0.599058261	169
C2orf80	1	0.603702698	170
KIF14	11	0.604718648	171
KCNH8	5	0.604755766	172
ZNF229	10	0.608750445	173
PITPNM3	6	0.610073046	174
EPN3	12	0.612260719	175
TYRO3	4	0.615294379	176
PGPEP1L	6	0.615908407	177
FBXO10	4	0.619500945	178
CSDE1	3	0.619757302	179
MYRFL	5	0.62032244	180
ZNF460	3	0.620827835	181
SYNGR3	1	0.621013765	182
POP4	2	0.624114718	183
SEL1L2	3	0.626492238	184
DPY19L4	1	0.627837809	185
FAM92A1	1	0.633544505	186
DOK3	10	0.634980344	187
JPH2	3	0.63551832	188
TRABD2A	5	0.64186418	189
PIGQ	10	0.647994437	190
KIAA0513	5	0.648445302	191
EXPH5	22	0.648687681	192
CDK3	3	0.651273887	193
PPP1R26	15	0.654230949	194
PDLIM5	9	0.66123165	195
GABRA1	1	0.666383131	196
NKX2-6	4	0.666395591	197
PROSC	4	0.667561813	198
SRSF4	4	0.667803162	199
ABCB11	6	0.66931631	200
GRAMD3	2	0.671136224	201
FAM111B	1	0.675845571	202
SEMA5A	5	0.683319028	203
SEC63	1	0.69365354	204
C5AR1	2	0.694708033	205
CEACAM20	9	0.699043784	206
FAM151B	2	0.700370359	207
CHRNB4	8	0.703270605	208
SLC3A2	1	0.713943167	209
POU5F1B	2	0.713945385	210
MIOS	1	0.714028791	211
NGEF	4	0.7154664	212
OR10Z1	4	0.719315215	213
SLC1A7	8	0.719443175	214
PGGT1B	1	0.724336122	215
PPP2R3A	16	0.72961438	216
PCSK4	14	0.737815261	217
TM7SF3	3	0.739725275	218
DGKI	3	0.740415824	219
FBXO47	2	0.741532246	220
C22orf42	5	0.742642126	221
ELAC2	4	0.749019232	222
DCAF5	5	0.751074258	223
CGN	10	0.753529422	224
USP18	3	0.765042374	225
TCP11L1	6	0.766491107	226
BSDC1	3	0.779188312	227
ZNF766	6	0.779664996	228
SMYD4	13	0.781470493	229
SMARCA5	1	0.782064174	230
AGBL2	4	0.786905647	231
DES	3	0.789145945	232
PAFAH2	2	0.79636447	233
TRMT12	4	0.803499629	234
CCDC88B	19	0.804870281	235
CES3	5	0.80728923	236
SIPA1L3	14	0.81102155	237
OR6V1	6	0.813242233	238
PHLPP1	13	0.813326748	239
SDR39U1	6	0.814313388	240
SGOL2	5	0.815083007	241
CHRNA2	5	0.816924856	242
SLC25A12	2	0.825486609	243
TMEM81	3	0.83015909	244
ARV1	1	0.832644408	245
MICALL2	16	0.833476151	246
CALR3	1	0.833837268	247
COX6C	1	0.83436696	248
UGCG	1	0.835093737	249
PMVK	3	0.837823708	250
KYNU	3	0.838930384	251
OPRM1	8	0.844003967	252
ZC3H10	2	0.846138381	253
PNMAL2	5	0.848255984	254
RBM38	2	0.84995659	255
CNTN2	11	0.85208934	256
PYROXD2	4	0.856632866	257
EXOC3	2	0.856751182	258
HDAC10	11	0.862500064	259
NAP1L4	1	0.863369442	260
AXDND1	3	0.867755489	261
AKR1E2	4	0.867823784	262
CD1A	4	0.869521766	263
HMCN2	46	0.870549873	264
TRAT1	2	0.873977492	265
TICRR	13	0.878576373	266
SERPINA5	7	0.879042883	267
FAM153B	4	0.88224507	268
PSMG3	2	0.882281876	269
ARHGAP9	11	0.885255581	270
CDC25B	2	0.886926108	271
FGB	4	0.888983967	272
SERTAD1	3	0.893857155	273
ATP13A5	14	0.896221147	274
MYO1F	4	0.896661286	275
BROX	1	0.901374474	276
ATP4B	6	0.907400695	277
XIRP1	13	0.917003218	278
ZNF646	18	0.917924852	279
PLEC	67	0.922945307	280
ABCA4	26	1	281
CA6	4	1	281
DUSP6	3	1	281
FN1	14	1	281
GTF2H4	3	1	281
OVCH2	11	1	281
PPP1R15B	3	1	281
SLC9C1	9	1	281
TMEM260	3	1	281
