# Supplementary material for: Human genetic variation in GLS2 is associated with development of complicated Staphylococcus aureus bacteremia
Source: PLoS Genet. 2018 Oct 5;14(10):e1007667. doi: 10.1371/journal.pgen.1007667 (PMC6192642; doi:10.1371/journal.pgen.1007667)
Supplement: S12 Table — (XLSX) [file pgen.1007667.s033.xlsx]

## Sheet: merged_maf_new
				Discovery Sample					Replication Sample					Meta-analysis
SNP rs#	position on Chr 12 (hg 19)	Functional annotation	CADD score	OR	95% CI		p-value	MAF	OR	95% CI		p-value	MAF	OR	95% CI		p-value	MAF
rs751740951	56864744	3-prime-UTR	12.85	3.22651	0.0327349	318.019	0.4544	0.0029762	n.d.	n.d.	n.d.	n.d.	n.d.	n.d.
rs190064727	56864843	3-prime-UTR	11.77	n.d.	n.d.	n.d.	n.d.	n.d.	0.3586	0.0038	33.6929	0.50481	0.0020833	n.d.
rs1043011	56865040	3-prime-UTR	6.434	1.12472	0.640052	1.97638	0.6747	0.16369	1.9909	1.198	3.3088	0.005681	0.17155	1.51	1.05	2.17	0.03	0.17
rs2638315	56865056	3-prime-UTR	4.559	1.12472	0.640052	1.97638	0.6747	0.16369	1.9534	1.1751	3.2474	0.007244	0.17017	1.49	1.04	2.15	0.03	0.17
rs145217220	56865074	3-prime-UTR	3.017	0.323324	0.00340679	30.6853	0.46305	0.0029762	n.d.	n.d.	n.d.	n.d.	n.d.	n.d.
rs200085507	56865260	3-prime-UTR	5.072	0.29133	0.00280063	30.305	0.44221	0.0029762	n.d.	n.d.	n.d.	n.d.	n.d.	n.d.
rs142929613	56865289	synonymous	0.305	3.16104	0.0326735	305.819	0.45856	0.0029762	3.4539	0.0365	327.152	0.41797	0.0020833	7.84	0.48	128.6	0.15	0.0025
rs2657879	56865338	missense	2.497	1.11057	0.631691	1.95247	0.70834	0.16467	2.0109	1.217	3.3226	0.004415	0.175	1.52	1.07	2.18	0.02	0.17
rs575726461	56865708	intron	2.034	n.d.	n.d.	n.d.	n.d.	n.d.	0.7924	0.0462	13.5932	0.84587	0.0041667	n.d.
rs34265700	56865970	synonymous	7.32	0.704441	0.114225	4.34438	0.67624	0.014881	5.806	0.1375	245.112	0.19019	0.0041667	1.36	0.3	6.15	0.69	0.009
rs547129521	56866101	intron	7.497	3.31879	0.0328434	335.36	0.44878	0.0029762	0.1252	0.0052	3.0333	0.070734	0.0084746	0.3	0.05	1.76	0.18	0.006
rs554271890	56866940	intron	3.623	3.2117	0.0327384	315.074	0.45534	0.0029762	n.d.	n.d.	n.d.	n.d.	n.d.	n.d.
rs2657878	56866962	intron	4.526	1.23295	0.687045	2.21262	0.46987	0.15774	2.3616	1.4134	3.9461	0.000499	0.16946	1.75	1.22	2.51	0.0024	0.16
	56867151	intron	11.45	3.3411	0.0328639	339.672	0.44746	0.0029762	n.d.	n.d.	n.d.	n.d.	n.d.	n.d.
rs767237067	56867316	missense	35	3.18483	0.0327393	309.816	0.45814	0.002994	n.d.	n.d.	n.d.	n.d.	n.d.	n.d.
rs185926014	56868189	intron	5.985	n.d.	n.d.	n.d.	n.d.	n.d.	3.2567	0.035	303.017	0.43845	0.0020921	n.d.
rs118135129	56868536	intron	0.343	3.11148	0.032612	296.865	0.46182	0.0029762	n.d.	n.d.	n.d.	n.d.	n.d.	n.d.
rs562890360	56868607	intron	11.56	3.0716	0.0325557	289.804	0.4645	0.0029762	n.d.	n.d.	n.d.	n.d.	n.d.	n.d.
rs937115	56869279	intron	7.054	9.40273	0.359308	246.06	0.052234	0.011905	23.1988	1.158	464.763	0.000813	0.019397	8.01	2.64	24.28	0.0002	0.016
rs11171862	56871314	intron	10.36	1.43585	0.906794	2.27359	0.11255	0.34524	0.8408	0.5475	1.291	0.42054	0.26856	1.09	0.8	1.49	0.57	0.3
rs12819483	56871632	intron	8.338	9.56968	0.366118	250.135	0.05111	0.011905	0.5025	0.0456	5.5361	0.51103	0.00625	2.42	0.54	10.88	0.25	0.009
rs768560437	56871784	5-prime-UTR	7.421	n.d.	n.d.	n.d.	n.d.	n.d.	1.83	0.0186	180.333	0.70756	0.0020833	n.d.
rs368933294	56871922	intron	0.744	n.d.	n.d.	n.d.	n.d.	n.d.	3.2799	0.035	307.578	0.43607	0.0020833	n.d.
rs117867773	56881614	intron	12.35	1.08687	0.478154	2.4705	0.8383	0.087349	2.1832	1.0122	4.7088	0.034228	0.06875	1.62	0.95	2.74	0.08	0.08
rs2279536	56881774	5-prime-UTR	10.03	n.d.	n.d.	n.d.	n.d.	n.d.	0.5662	0.0576	5.5694	0.46402	0.0041667	n.d.
rs762893035	56881944	5-prime-UTR	10.7	n.d.	n.d.	n.d.	n.d.	n.d.	0.3856	0.004	37.3436	0.54319	0.0020833	n.d.
rs182011140	56882164	5-prime-UTR	6.336	n.d.	n.d.	n.d.	n.d.	n.d.	3.2799	0.035	307.578	0.43607	0.0020833	n.d.
OR = odds ratio; CI = confidence interval; MAF = minor allele frequency; n.d. = not determined (variant not present in discovery or replication sample)
